# Supplementary material for: Visual timing-tuned responses in human association cortices and response dynamics in early visual cortex
Source: Nat Commun. 2022 Jul 8;13:3952. doi: 10.1038/s41467-022-31675-9 (PMC9270326; doi:10.1038/s41467-022-31675-9)
Supplement: Supplementary file 6 — Source Data [file 41467_2022_31675_MOESM6_ESM.xlsx]

## Sheet: Fig. 1
Scan time	Condition 1 (Black)			Condition 2 (Blue)			Condition 3 (Red)			Condition 4 (Green)
	Data (Panel H)	Monotonic prediction (Panel G, left)	Tuned prediction (Panel G right)	Data (Panel H)	Monotonic prediction (Panel G, left)	Tuned prediction (Panel G right)	Data (Panel H)	Monotonic prediction (Panel G, left)	Tuned prediction (Panel G right)	Data (Panel H)	Monotonic prediction (Panel G, left)	Tuned prediction (Panel G right)
0	0.0727292	0.438443	0.3177	0.41672	0.484049	0.317702	0.302333	0.438184	0.317137	0.262189	0.457372	0.317218
2.1	0.134456	0.477972	0.351703	0.394523	0.517036	0.351715	0.281929	0.441875	0.321354	0.275202	0.41303	0.323656
4.2	0.294309	0.644642	0.482987	0.45733	0.656617	0.483516	0.247869	0.453509	0.3332	0.329952	0.367712	0.345271
6.3	0.408155	0.758681	0.634745	0.580651	0.702577	0.637361	0.397927	0.423242	0.345073	0.443857	0.360635	0.379116
8.4	0.472131	0.735817	0.717891	0.620403	0.611026	0.722639	0.416523	0.391553	0.351975	0.326039	0.383113	0.422762
10.5	0.543554	0.6513	0.740248	0.712977	0.493947	0.743599	0.314692	0.385269	0.355589	0.365558	0.412219	0.472797
12.6	0.533113	0.579691	0.741515	0.686458	0.422314	0.737188	0.358893	0.396347	0.358825	0.517888	0.435628	0.532366
14.7	0.648586	0.540753	0.742733	0.669192	0.39655	0.723763	0.395678	0.410832	0.363024	0.555291	0.457506	0.603279
16.8	0.753055	0.524542	0.745479	0.664658	0.393456	0.70587	0.468322	0.422445	0.368242	0.759685	0.477089	0.667394
18.9	0.667929	0.517339	0.744309	0.647358	0.395496	0.679631	0.559596	0.430849	0.374132	0.784564	0.492772	0.71259
21	0.765372	0.512068	0.735916	0.746525	0.395959	0.642797	0.526651	0.437367	0.380374	0.956129	0.513255	0.744213
23.1	0.708205	0.508893	0.722012	0.623313	0.395399	0.59883	0.508922	0.443045	0.386745	0.67053	0.540403	0.71787
25.2	0.705815	0.507884	0.702791	0.50865	0.394999	0.552705	0.342948	0.448396	0.39308	0.380039	0.48722	0.515765
27.3	0.642327	0.506527	0.675186	0.45663	0.393981	0.505421	0.268846	0.453618	0.399233	0.0383743	0.370486	0.266814
29.4	0.63036	0.503197	0.637553	0.458842	0.391549	0.456284	0.435607	0.458777	0.405066	0.169566	0.29518	0.201041
31.5	0.596471	0.501586	0.597665	0.381115	0.389903	0.412192	0.486432	0.463892	0.410439	0.388143	0.31114	0.363712
33.6	0.547176	0.502149	0.560272	0.208744	0.389492	0.378229	0.460268	0.468971	0.415219	0.437569	0.376249	0.548416
35.7	0.553915	0.5002	0.522826	0.146023	0.387857	0.35316	0.472714	0.474016	0.419281	0.492298	0.425406	0.612605
37.8	0.388753	0.495537	0.485605	0.219999	0.384833	0.335004	0.616591	0.479028	0.422515	0.548816	0.442875	0.575154
39.9	0.254373	0.48938	0.445886	0.20077	0.380889	0.319816	0.640071	0.484009	0.424828	0.482513	0.444935	0.507884
42	0.362918	0.485247	0.408026	0.255399	0.377908	0.308258	0.734854	0.488905	0.426127	0.436194	0.444075	0.454288
44.1	0.403485	0.471439	0.370918	0.289472	0.369915	0.301373	0.823904	0.481383	0.418211	0.505579	0.441835	0.417363
46.2	0.170729	0.441219	0.31034	0.228988	0.351442	0.295317	0.640172	0.454261	0.367245	0.493114	0.439221	0.387773
48.3	0.0177314	0.43616	0.252249	0.173597	0.344331	0.292289	0.554928	0.447923	0.299113	0.408531	0.439555	0.363452
50.4	0.126625	0.449905	0.237458	0.217441	0.349139	0.295984	0.419769	0.457885	0.2669	0.392797	0.44682	0.338373
52.5	0.0217452	0.462269	0.256535	0.143617	0.355935	0.303268	0.31457	0.46659	0.271507	0.327524	0.414416	0.300213
54.6	0.0284767	0.467431	0.282597	0.229587	0.360039	0.309771	0.40542	0.469377	0.289005	0.216025	0.354239	0.27199
56.7	0.0780429	0.468153	0.30115	0.296151	0.361628	0.313808	0.370235	0.468905	0.303525	0.230223	0.316784	0.280073
58.8	0.141376	0.467666	0.310839	0.287296	0.362064	0.315778	0.330055	0.467921	0.311618	0.349476	0.352663	0.333704
60.9	0.20725	0.480495	0.323726	0.243051	0.369144	0.318046	0.347684	0.480574	0.323948	0.388635	0.426059	0.39954
63	0.259221	0.513919	0.379709	0.336572	0.38923	0.327846	0.532035	0.513892	0.377647	0.411741	0.467364	0.448084
65.1	0.359328	0.524767	0.465171	0.358233	0.400179	0.345403	0.701622	0.522279	0.447059	0.429087	0.469103	0.480499
67.2	0.484527	0.51657	0.533718	0.430079	0.399895	0.365896	0.737687	0.5064	0.477508	0.494005	0.455428	0.505098
69.3	0.47726	0.508653	0.578611	0.357821	0.397395	0.389769	0.600737	0.486897	0.468248	0.635592	0.441647	0.526074
71.4	0.61135	0.508527	0.612026	0.600553	0.397782	0.417478	0.618657	0.473028	0.444497	0.624125	0.42964	0.548303
73.5	0.694404	0.512753	0.640057	0.660139	0.400336	0.447398	0.426742	0.464218	0.423088	0.649078	0.41973	0.573269
75.6	0.661475	0.518307	0.668101	0.599629	0.404024	0.481628	0.389101	0.457722	0.407879	0.617228	0.412806	0.593152
77.7	0.669352	0.524045	0.69785	0.686414	0.408399	0.522378	0.419734	0.451871	0.397046	0.463179	0.411126	0.555855
79.8	0.754161	0.526366	0.722424	0.676431	0.411514	0.567159	0.452966	0.446068	0.388335	0.283222	0.386738	0.401927
81.9	0.704003	0.528276	0.740286	0.613552	0.414858	0.612467	0.356973	0.440183	0.380495	0.26217	0.348014	0.252888
84	0.727651	0.533165	0.751267	0.627207	0.420142	0.653381	0.351494	0.434203	0.373069	0.357207	0.328169	0.247825
86.1	0.823459	0.540586	0.753411	0.550871	0.427413	0.687291	0.327717	0.428131	0.365978	0.717744	0.403125	0.477274
88.2	0.998426	0.549335	0.745018	0.568779	0.436325	0.710957	0.322588	0.42196	0.359271	0.777139	0.522196	0.751939
90.3	1	0.558578	0.726013	0.793825	0.446473	0.719713	0.333008	0.415678	0.353021	0.681445	0.568065	0.847523
92.4	0.931178	0.568776	0.698683	0.775104	0.458399	0.712435	0.4154	0.409267	0.347293	0.601805	0.536621	0.770359
94.5	0.860287	0.581084	0.66495	0.789791	0.473749	0.690591	0.499416	0.402699	0.342127	0.55012	0.482159	0.631799
96.6	0.702622	0.596955	0.626006	0.643485	0.495332	0.656188	0.453595	0.395935	0.337544	0.578846	0.437373	0.498688
98.7	0.547577	0.619698	0.584328	0.66821	0.529639	0.612609	0.458135	0.388911	0.333545	0.517685	0.407516	0.3927
100.8	0.252176	0.655458	0.54297	0.661283	0.593907	0.564251	0.45701	0.380332	0.329951	0.509011	0.389579	0.323395
102.9	0.159414	0.647076	0.47583	0.351671	0.636886	0.487662	0.375951	0.350896	0.323421	0.540968	0.376993	0.283441
105	0.0956565	0.517019	0.334508	0.213229	0.511546	0.338684	0.3573	0.351442	0.312169	0.366052	0.37132	0.262837
107.1	0.0460675	0.405518	0.208411	0.239332	0.339498	0.208742	0.41962	0.429585	0.304859	0.331954	0.358657	0.254955
109.2	0	0.381737	0.176987	0.225825	0.262805	0.17627	0.437553	0.498389	0.305065	0.277334	0.342779	0.26215
111.3	0.180442	0.406639	0.211577	0.276743	0.272059	0.210956	0.516997	0.516511	0.309034	0.17338	0.338478	0.279138
113.4	0.185203	0.436036	0.258121	0.174564	0.308182	0.257789	0.43185	0.503938	0.31287	0.207083	0.344122	0.2959
115.5	0.215242	0.454143	0.2904	0.235043	0.336946	0.290259	0.441757	0.486677	0.315221	0.290466	0.351872	0.307185
	0
	0

## Sheet: Fig. 3
Participant	Visual field map	Hemisphere	Run	Monotonic	Tuned	Difference		Visual field map	Monotonic			Tuned			Difference
S1	V1	Left	Even	0.237704	0.0975437	-0.0968354			Median	2.5% CI	97.5% CI	Median	2.5% CI	97.5% CI	Median	2.5% CI	97.5% CI
S1	V1	Left	Odd	0.134287	0	-0.108126		V1	0.200594	0.150247	0.214288	0.00340261	0	0.0716249	-0.0950254	-0.148152	-0.0245197
S1	V1	Right	Even	0.344101	0	-0.268244		V2	0.211106	0.17997	0.237527	0.00275129	0	0.0582311	-0.0767774	-0.158348	-0.0256226
S1	V1	Right	Odd	0.279159	0	-0.117088		V3	0.23093	0.215029	0.27166	0.110721	0.0711809	0.152933	-0.0235415	-0.0349054	-0.00129244
S1	V2	Left	Even	0.40532	0	-0.306351		V4	0.229644	0.18639	0.271902	0.0602985	0	0.181046	-0.042449	-0.156876	-0.0100072
S1	V2	Left	Odd	0.198462	0	-0.184011		VO1	0.0991016	2.22045e-16	0.199656	0.158951	0.0222402	0.216866	-0.00293091	-0.0185799	0.130078
S1	V2	Right	Even	0.382264	0	-0.300176		VO2	0.0790793	0.00150403	0.264841	0	0	0.00304851	-0.0721286	-0.229724	0.100881
S1	V2	Right	Odd	0.252606	0	-0.107922		PHC	0.0486233	1.27676e-15	0.229303	0.000677642	0	0.00919624	-0.02409	-0.229303	-5.55112e-17
S1	V3	Left	Even	0.393515	0.116733	-0.0349054		LO1	0.239921	0.185436	0.280903	0.112955	0.0660462	0.187675	-0.0422174	-0.0675549	0.00645026
S1	V3	Left	Odd	0.306451	0.0835309	-0.0235415		LO2	0.270613	0.235929	0.29416	0.0353921	0	0.147529	-0.0931285	-0.182718	-0.0334958
S1	V3	Right	Even	0.384446	0	-0.316116		TO1	0.341695	0.294964	0.380696	0.266808	0.187902	0.314882	-0.00328129	-0.0173596	0.00446336
S1	V3	Right	Odd	0.297609	0.0960423	-0.0311826		TO2	0.296123	0.271002	0.324443	0.323094	0.24006	0.369478	0.040434	0.0178507	0.0640315
S1	hV4	Left	Even	0.187852	0	-0.187852		V3AB	0.199557	0.15959	0.265621	0.160481	0.0993412	0.211093	-0.00324711	-0.0244867	0.02037
S1	hV4	Left	Odd	0.100862	0.0615081	-0.0125043		IPS0	0.232729	0.214883	0.268648	0.216155	0.177889	0.288593	0.0157932	-0.00660543	0.0474625
S1	hV4	Right	Even	0.274153	0.216717	-0.00964057		IPS1	0.0934424	0.0698338	0.150071	0.20821	0.167168	0.24946	0.0731065	0.0338056	0.0995112
S1	hV4	Right	Odd	0.0720352	0	-0.0416485		IPS2	0.0871331	0.058176	0.106847	0.230649	0.210093	0.280992	0.154027	0.116311	0.200879
S1	VO1	Left	Even	NaN	NaN	NaN		IPS3	0.0983733	0.0763315	0.128306	0.270683	0.227111	0.320492	0.153645	0.134281	0.188838
S1	VO1	Left	Odd	NaN	NaN	NaN		IPS4	0.149665	0.109023	0.197799	0.237106	0.197973	0.272635	0.0829204	0.0460587	0.111646
S1	VO1	Right	Even	0.209544	0.219361	0.00941757		IPS5	0.119478	0.0914876	0.162408	0.24043	0.202779	0.318328	0.0736382	0.043713	0.10146
S1	VO1	Right	Odd	0.189769	0.116142	-0.0191148		sPCS1	0.0616824	0.0540698	0.0753373	0.242256	0.183163	0.30112	0.16043	0.117262	0.214699
S1	VO2	Left	Even	NaN	NaN	NaN		sPCS2	0.111052	0.0936349	0.137616	0.284245	0.22217	0.316599	0.157482	0.10479	0.188362
S1	VO2	Left	Odd	0.1006	0	-0.1006		iPCS	0.132136	0.117463	0.157875	0.190321	0.150993	0.239962	0.0575637	0.0323991	0.108808
S1	VO2	Right	Even	0.356436	0	-0.356436
S1	VO2	Right	Odd	0.173246	0	-0.103012
S1	PHC	Left	Even	NaN	NaN	NaN
S1	PHC	Left	Odd	NaN	NaN	NaN
S1	PHC	Right	Even	NaN	NaN	NaN
S1	PHC	Right	Odd	NaN	NaN	NaN
S1	LO1	Left	Even	0.3724	0.112955	-0.186154
S1	LO1	Left	Odd	0.191094	0	-0.0404287
S1	LO1	Right	Even	0.408667	0	-0.344336
S1	LO1	Right	Odd	0.275846	0	-0.114231
S1	LO2	Left	Even	0.335857	0	-0.302633
S1	LO2	Left	Odd	0.272123	0	-0.107872
S1	LO2	Right	Even	0.442793	0.184558	-0.0560923
S1	LO2	Right	Odd	0.349214	0	-0.293001
S1	TO1	Left	Even	0.409891	0.390578	-0.0232841
S1	TO1	Left	Odd	0.327336	0.206251	0.000498254
S1	TO1	Right	Even	0.61621	0.545673	-5.08118e-05
S1	TO1	Right	Odd	0.565161	0.544253	0.0445477
S1	TO2	Left	Even	0.503159	0.403007	0.012744
S1	TO2	Left	Odd	0.450445	0.461291	0.0590599
S1	TO2	Right	Even	0.480292	0.398573	0.0215584
S1	TO2	Right	Odd	0.421758	0.344955	0.0392837
S1	V3AB	Left	Even	0.354077	0.190784	-0.0336111
S1	V3AB	Left	Odd	0.225678	0.159746	0.0128242
S1	V3AB	Right	Even	0.29432	0.211093	-0.00200483
S1	V3AB	Right	Odd	0.185751	0.142926	0.02037
S1	IPS0	Left	Even	0.353197	0.296045	0.00212382
S1	IPS0	Left	Odd	0.328899	0.380098	0.0564171
S1	IPS0	Right	Even	0.279378	0.281142	0.0334796
S1	IPS0	Right	Odd	0.226032	0.217545	0.0474625
S1	IPS1	Left	Even	0.171489	0.268525	0.0823472
S1	IPS1	Left	Odd	0.0960167	0.166597	0.0710254
S1	IPS1	Right	Even	0.274492	0.203678	0.020177
S1	IPS1	Right	Odd	0.0423939	0.0597935	0.0238118
S1	IPS2	Left	Even	0.112811	0.275492	0.186039
S1	IPS2	Left	Odd	0.0868126	0.225948	0.138107
S1	IPS2	Right	Even	0.0874536	0.323044	0.229187
S1	IPS2	Right	Odd	0.0324707	0.164225	0.113396
S1	IPS3	Left	Even	0.130534	0.339067	0.188838
S1	IPS3	Left	Odd	0.0852898	0.282949	0.183165
S1	IPS3	Right	Even	0.137395	0.316754	0.200631
S1	IPS3	Right	Odd	0.0552648	0.200435	0.13433
S1	IPS4	Left	Even	0.239258	0.256657	0.0845079
S1	IPS4	Left	Odd	0.208909	0.280191	0.101353
S1	IPS4	Right	Even	0.231685	0.232053	0.0267557
S1	IPS4	Right	Odd	0.18248	0.213495	0.0558824
S1	IPS5	Left	Even	0.260279	0.374408	0.098249
S1	IPS5	Left	Odd	0.236195	0.381483	0.100596
S1	IPS5	Right	Even	0.139047	0.275587	0.115893
S1	IPS5	Right	Odd	0.112791	0.223253	0.100914
S1	sPCS1	Left	Even	0.158119	0.386569	0.222717
S1	sPCS1	Left	Odd	0.127149	0.347036	0.199618
S1	sPCS1	Right	Even	0.0683242	0.224333	0.155467
S1	sPCS1	Right	Odd	0.0357211	0.135592	0.117441
S1	sPCS2	Left	Even	0.30959	0.483099	0.176426
S1	sPCS2	Left	Odd	0.314811	0.487356	0.1588
S1	sPCS2	Right	Even	0.151666	0.120829	-0.0163434
S1	sPCS2	Right	Odd	0.111669	0.122902	0.0349311
S1	iPCS	Left	Even	0.157296	0.180837	0.0333187
S1	iPCS	Left	Odd	0.178964	0.249158	0.0759995
S1	iPCS	Right	Even	0.136137	0.149372	0.0492829
S1	iPCS	Right	Odd	0.143419	0.152543	0.00977127
S2	V1	Left	Even	NaN	NaN	NaN
S2	V1	Left	Odd	NaN	NaN	NaN
S2	V1	Right	Even	0.209412	0.290509	0.0942057
S2	V1	Right	Odd	0.137659	0.0457062	-0.0162231
S2	V2	Left	Even	NaN	NaN	NaN
S2	V2	Left	Odd	NaN	NaN	NaN
S2	V2	Right	Even	0.218401	0.356217	0.138966
S2	V2	Right	Odd	0.175274	0.210517	0.0559218
S2	V3	Left	Even	0.187996	0.0777221	-0.00129244
S2	V3	Left	Odd	0.179347	0.165648	0.00644386
S2	V3	Right	Even	0.218595	0.1896	0.0377918
S2	V3	Right	Odd	0.219668	0.239914	0.0295659
S2	hV4	Left	Even	NaN	NaN	NaN
S2	hV4	Left	Odd	NaN	NaN	NaN
S2	hV4	Right	Even	0.306712	0.346824	0.0533814
S2	hV4	Right	Odd	0.280522	0.292683	-0.00555162
S2	VO1	Left	Even	NaN	NaN	NaN
S2	VO1	Left	Odd	NaN	NaN	NaN
S2	VO1	Right	Even	NaN	NaN	NaN
S2	VO1	Right	Odd	0.077981	0.0721192	-0.00586181
S2	VO2	Left	Even	NaN	NaN	NaN
S2	VO2	Left	Odd	NaN	NaN	NaN
S2	VO2	Right	Even	NaN	NaN	NaN
S2	VO2	Right	Odd	NaN	NaN	NaN
S2	PHC	Left	Even	NaN	NaN	NaN
S2	PHC	Left	Odd	NaN	NaN	NaN
S2	PHC	Right	Even	NaN	NaN	NaN
S2	PHC	Right	Odd	NaN	NaN	NaN
S2	LO1	Left	Even	0.185436	0.274908	0.0894718
S2	LO1	Left	Odd	0.175556	0.126901	-0.0486541
S2	LO1	Right	Even	0.220658	0	-0.206362
S2	LO1	Right	Odd	0.143634	0.0660462	0.0182918
S2	LO2	Left	Even	0.222443	0.263719	0.0463029
S2	LO2	Left	Odd	0.179087	0.195946	0.0290086
S2	LO2	Right	Even	0.285627	0.225966	-0.0196504
S2	LO2	Right	Odd	0.240049	0.201035	0.0165517
S2	TO1	Left	Even	0.348025	0.52097	0.187799
S2	TO1	Left	Odd	0.324623	0.313123	0.0813955
S2	TO1	Right	Even	0.347725	0.451669	0.141328
S2	TO1	Right	Odd	0.318202	0.421457	0.115798
S2	TO2	Left	Even	0.283716	0.37394	0.144092
S2	TO2	Left	Odd	0.270722	0.365016	0.141589
S2	TO2	Right	Even	0.268571	0.46384	0.186968
S2	TO2	Right	Odd	0.229589	0.40267	0.162995
S2	V3AB	Left	Even	0.199557	0.160481	0.0276888
S2	V3AB	Left	Odd	0.200788	0.228138	0.0569231
S2	V3AB	Right	Even	0.301868	0.340816	0.0856477
S2	V3AB	Right	Odd	0.249059	0.234471	0.0598354
S2	IPS0	Left	Even	0.127619	0.443386	0.288244
S2	IPS0	Left	Odd	0.0211132	0.138579	0.0844945
S2	IPS0	Right	Even	0.201065	0.330276	0.151314
S2	IPS0	Right	Odd	0.145394	0.229061	0.104027
S2	IPS1	Left	Even	0.168486	0.47496	0.321468
S2	IPS1	Left	Odd	0.110384	0.297733	0.208502
S2	IPS1	Right	Even	0.0698338	0.289283	0.208002
S2	IPS1	Right	Odd	0.0507957	0.243832	0.188237
S2	IPS2	Left	Even	0.0617686	0.292125	0.248059
S2	IPS2	Left	Odd	0.0546601	0.297179	0.24056
S2	IPS2	Right	Even	0.112869	0.407973	0.269726
S2	IPS2	Right	Odd	0.0610516	0.303238	0.214976
S2	IPS3	Left	Even	0.0931683	0.425578	0.324783
S2	IPS3	Left	Odd	0.0590988	0.332124	0.268908
S2	IPS3	Right	Even	0.116673	0.32423	0.209174
S2	IPS3	Right	Odd	0.0997913	0.265257	0.178741
S2	IPS4	Left	Even	0.14971	0.457489	0.320228
S2	IPS4	Left	Odd	0.110267	0.378745	0.251776
S2	IPS4	Right	Even	0.123524	0.332264	0.191994
S2	IPS4	Right	Odd	0.0855802	0.13148	0.0997009
S2	IPS5	Left	Even	0.12582	0.370646	0.234716
S2	IPS5	Left	Odd	0.120657	0.316234	0.193959
S2	IPS5	Right	Even	0.0858592	0.330713	0.229566
S2	IPS5	Right	Odd	0.0874293	0.399156	0.3022
S2	sPCS1	Left	Even	0.116072	0.521739	0.402989
S2	sPCS1	Left	Odd	0.08472	0.471177	0.379428
S2	sPCS1	Right	Even	0.0580108	0.247158	0.188409
S2	sPCS1	Right	Odd	0.0619878	0.30112	0.231377
S2	sPCS2	Left	Even	0.132517	0.528331	0.376545
S2	sPCS2	Left	Odd	0.113092	0.417298	0.30425
S2	sPCS2	Right	Even	0.093812	0.316599	0.229448
S2	sPCS2	Right	Odd	0.0934578	0.299983	0.201564
S2	iPCS	Left	Even	0.0986815	0.267139	0.171624
S2	iPCS	Left	Odd	0.117609	0.277481	0.181137
S2	iPCS	Right	Even	0.122116	0.243794	0.107948
S2	iPCS	Right	Odd	0.137721	0.260693	0.114999
S3	V1	Left	Even	0.0501754	0.0482719	-0.000596498
S3	V1	Left	Odd	0.162835	0	-0.162835
S3	V1	Right	Even	NaN	NaN	NaN
S3	V1	Right	Odd	NaN	NaN	NaN
S3	V2	Left	Even	0.273052	0.295757	0.0314995
S3	V2	Left	Odd	0.275516	0	-0.0525615
S3	V2	Right	Even	0.0600559	0.0582311	0.00854666
S3	V2	Right	Odd	0.214557	0.146366	-0.0681913
S3	V3	Left	Even	0.285851	0.281035	0.0679216
S3	V3	Left	Odd	0.275484	0.222344	0.014993
S3	V3	Right	Even	0.21517	0.152243	0.0421154
S3	V3	Right	Odd	0.197272	0.183742	0.0161572
S3	hV4	Left	Even	0.206573	0.257058	0.0787793
S3	hV4	Left	Odd	0.19122	0.181855	0.0508749
S3	hV4	Right	Even	0.082488	0.08265	0.000161969
S3	hV4	Right	Odd	0.234059	0.109015	-0.125044
S3	VO1	Left	Even	0	0.213341	0.213341
S3	VO1	Left	Odd	NaN	NaN	NaN
S3	VO1	Right	Even	0	0.250179	0.250179
S3	VO1	Right	Odd	0	0.252222	0.252222
S3	VO2	Left	Even	0	0.204771	0.204771
S3	VO2	Left	Odd	NaN	NaN	NaN
S3	VO2	Right	Even	NaN	NaN	NaN
S3	VO2	Right	Odd	NaN	NaN	NaN
S3	PHC	Left	Even	NaN	NaN	NaN
S3	PHC	Left	Odd	NaN	NaN	NaN
S3	PHC	Right	Even	NaN	NaN	NaN
S3	PHC	Right	Odd	NaN	NaN	NaN
S3	LO1	Left	Even	0.130133	0.324768	0.200719
S3	LO1	Left	Odd	0.155441	0.394722	0.229086
S3	LO1	Right	Even	0.293	0.296497	0.100989
S3	LO1	Right	Odd	0.2385	0.380815	0.132953
S3	LO2	Left	Even	0.207497	0.211585	0.0330134
S3	LO2	Left	Odd	0.231808	0	-0.160497
S3	LO2	Right	Even	0.24636	0	-0.20494
S3	LO2	Right	Odd	0.270728	0	-0.150169
S3	TO1	Left	Even	0.281493	0.24971	0.0655845
S3	TO1	Left	Odd	0.33605	0.00313198	-0.196412
S3	TO1	Right	Even	0.168186	0.169552	0.00337061
S3	TO1	Right	Odd	0.18478	0.152704	-0.0110378
S3	TO2	Left	Even	0.300967	0.533935	0.226733
S3	TO2	Left	Odd	0.301103	0.377275	0.125476
S3	TO2	Right	Even	0.290174	0.321489	0.0802784
S3	TO2	Right	Odd	0.313	0.321861	0.0625029
S3	V3AB	Left	Even	0.152425	0.269925	0.150543
S3	V3AB	Left	Odd	0.159687	0.0936964	-0.00324711
S3	V3AB	Right	Even	0.00472779	0.0240416	0.0193138
S3	V3AB	Right	Odd	0.031478	0.16296	0.131482
S3	IPS0	Left	Even	0.21481	0.343764	0.150916
S3	IPS0	Left	Odd	0.210419	0.312719	0.146955
S3	IPS0	Right	Even	0.255456	8.95018e-06	-0.137416
S3	IPS0	Right	Odd	0.188626	0.172008	0.0478038
S3	IPS1	Left	Even	0.0508412	0.298541	0.23202
S3	IPS1	Left	Odd	0.0586684	0.349921	0.277193
S3	IPS1	Right	Even	0.0306558	0.183343	0.145443
S3	IPS1	Right	Odd	0.0541316	0.212743	0.140446
S3	IPS2	Left	Even	0.0369883	0.31816	0.271882
S3	IPS2	Left	Odd	0.036364	0.407789	0.37263
S3	IPS2	Right	Even	0.0366946	0.268582	0.224988
S3	IPS2	Right	Odd	0.0400735	0.285698	0.259366
S3	IPS3	Left	Even	0.0345279	0.384607	0.340019
S3	IPS3	Left	Odd	0.050561	0.459003	0.405476
S3	IPS3	Right	Even	0.0428352	0.311307	0.2535
S3	IPS3	Right	Odd	0.0617468	0.407885	0.339912
S3	IPS4	Left	Even	0.0768363	0.328614	0.248949
S3	IPS4	Left	Odd	0.0879745	0.399411	0.303231
S3	IPS4	Right	Even	0.14962	0.167548	0.0784306
S3	IPS4	Right	Odd	0.158757	0.208318	0.0960412
S3	IPS5	Left	Even	0.0790476	0.409198	0.325956
S3	IPS5	Left	Odd	0.081845	0.416661	0.342096
S3	IPS5	Right	Even	0.0825608	0.318328	0.220776
S3	IPS5	Right	Odd	0.051982	0.245055	0.183815
S3	sPCS1	Left	Even	0.048475	0.433116	0.38079
S3	sPCS1	Left	Odd	0.061377	0.500752	0.425442
S3	sPCS1	Right	Even	0.0413165	0.33908	0.281217
S3	sPCS1	Right	Odd	0.0505613	0.383034	0.331028
S3	sPCS2	Left	Even	0.110434	0.440795	0.330229
S3	sPCS2	Left	Odd	0.104509	0.486533	0.374191
S3	sPCS2	Right	Even	0.13722	0.306281	0.178083
S3	sPCS2	Right	Odd	0.153956	0.311342	0.185392
S3	iPCS	Left	Even	0.0777092	0.124927	0.070109
S3	iPCS	Left	Odd	0.100452	0.283458	0.196896
S3	iPCS	Right	Even	0.206777	0	-0.184529
S3	iPCS	Right	Odd	0.230871	0	-0.167613
S4	V1	Left	Even	0.20464	0	-0.203532
S4	V1	Left	Odd	0.210891	0.145464	-0.0559816
S4	V1	Right	Even	0.245985	0	-0.215699
S4	V1	Right	Odd	0.212408	0.0230768	-0.152938
S4	V2	Left	Even	0.207655	0.153255	-0.0360845
S4	V2	Left	Odd	0.191511	0	-0.146026
S4	V2	Right	Even	0.239897	0	-0.226125
S4	V2	Right	Odd	0.229295	0.0557411	-0.17067
S4	V3	Left	Even	0.27166	0.0894109	-0.0800232
S4	V3	Left	Odd	0.262724	0	-0.139741
S4	V3	Right	Even	0.280194	0.110721	-0.0723244
S4	V3	Right	Odd	0.288319	0.207478	-0.0515098
S4	hV4	Left	Even	0.227606	0	-0.227606
S4	hV4	Left	Odd	0.191972	0.0487367	-0.104459
S4	hV4	Right	Even	0.326508	0.226327	-0.0103739
S4	hV4	Right	Odd	0.337003	0.260108	-0.0432496
S4	VO1	Left	Even	NaN	NaN	NaN
S4	VO1	Left	Odd	NaN	NaN	NaN
S4	VO1	Right	Even	0.280565	0	-0.149468
S4	VO1	Right	Odd	0.229982	0.214371	-0.00868746
S4	VO2	Left	Even	NaN	NaN	NaN
S4	VO2	Left	Odd	NaN	NaN	NaN
S4	VO2	Right	Even	NaN	NaN	NaN
S4	VO2	Right	Odd	NaN	NaN	NaN
S4	PHC	Left	Even	NaN	NaN	NaN
S4	PHC	Left	Odd	NaN	NaN	NaN
S4	PHC	Right	Even	NaN	NaN	NaN
S4	PHC	Right	Odd	NaN	NaN	NaN
S4	LO1	Left	Even	0.308142	0.0971383	-0.0774669
S4	LO1	Left	Odd	0.314653	0.187675	-0.0675034
S4	LO1	Right	Even	0.342901	0	-0.303538
S4	LO1	Right	Odd	0.343881	0	-0.239166
S4	LO2	Left	Even	0.302693	0	-0.222599
S4	LO2	Left	Odd	0.329429	0	-0.211395
S4	LO2	Right	Even	0.391895	0.322627	-0.0162333
S4	LO2	Right	Odd	0.37257	0.223376	-0.0245357
S4	TO1	Left	Even	0.294455	0.235389	-0.0134815
S4	TO1	Left	Odd	0.388788	0.316642	-0.0319692
S4	TO1	Right	Even	0.367024	0.268728	-0.0173596
S4	TO1	Right	Odd	0.419116	0.307999	-0.0273015
S4	TO2	Left	Even	0.271282	0.238049	-0.00474491
S4	TO2	Left	Odd	0.341413	0	-0.272994
S4	TO2	Right	Even	0.268097	0.241674	0.00337187
S4	TO2	Right	Odd	0.438892	0.356362	0.00016422
S4	V3AB	Left	Even	0.189818	0.128475	-0.0323794
S4	V3AB	Left	Odd	0.268062	0.134318	-0.039493
S4	V3AB	Right	Even	0.292128	0.244605	-0.0244867
S4	V3AB	Right	Odd	0.272758	0.232686	-0.0109693
S4	IPS0	Left	Even	0.351529	0.343596	-0.0126535
S4	IPS0	Left	Odd	0.347491	0.328723	0.00838493
S4	IPS0	Right	Even	0.234856	0.175982	-0.0330647
S4	IPS0	Right	Odd	0.244332	0.1959	-0.0438941
S4	IPS1	Left	Even	0.186097	0.262632	0.039888
S4	IPS1	Left	Odd	0.161559	0.255089	0.0807245
S4	IPS1	Right	Even	0.0845618	0.171441	0.0751877
S4	IPS1	Right	Odd	0.0908681	0.213573	0.0808858
S4	IPS2	Left	Even	0.111979	0.247203	0.127375
S4	IPS2	Left	Odd	0.1338	0.286491	0.148865
S4	IPS2	Right	Even	0.0738751	0.232797	0.155757
S4	IPS2	Right	Odd	0.0913833	0.30171	0.215045
S4	IPS3	Left	Even	0.239683	0.381888	0.128101
S4	IPS3	Left	Odd	0.224292	0.396811	0.173644
S4	IPS3	Right	Even	0.150453	0.227352	0.10393
S4	IPS3	Right	Odd	0.140288	0.265708	0.154608
S4	IPS4	Left	Even	0.2221	0.245688	0.0351301
S4	IPS4	Left	Odd	0.289835	0.352857	0.0979541
S4	IPS4	Right	Even	0.144564	0.135587	0.00728943
S4	IPS4	Right	Odd	0.225764	0.168824	-0.00665342
S4	IPS5	Left	Even	0.362081	0.425374	0.0375521
S4	IPS5	Left	Odd	0.338398	0.418913	0.0638591
S4	IPS5	Right	Even	0.169569	0.202779	0.0399358
S4	IPS5	Right	Odd	0.223888	0.283771	0.0381776
S4	sPCS1	Left	Even	0.155365	0.285641	0.124322
S4	sPCS1	Left	Odd	0.151243	0.333859	0.197498
S4	sPCS1	Right	Even	0.0564927	0.232288	0.165393
S4	sPCS1	Right	Odd	0.0577818	0.293259	0.236498
S4	sPCS2	Left	Even	0.233953	0.444482	0.188362
S4	sPCS2	Left	Odd	0.219199	0.426163	0.232444
S4	sPCS2	Right	Even	0.14204	0.260113	0.109908
S4	sPCS2	Right	Odd	0.124385	0.280742	0.156164
S4	iPCS	Left	Even	0.156269	0.228063	0.109669
S4	iPCS	Left	Odd	0.210208	0.359771	0.11391
S4	iPCS	Right	Even	0.0827497	0.160914	0.102962
S4	iPCS	Right	Odd	0.0972243	0.339437	0.236499
S5	V1	Left	Even	NaN	NaN	NaN
S5	V1	Left	Odd	NaN	NaN	NaN
S5	V1	Right	Even	0.188929	0	-0.188929
S5	V1	Right	Odd	NaN	NaN	NaN
S5	V2	Left	Even	0.169397	0	-0.150863
S5	V2	Left	Odd	0.145267	0.0471275	-0.0590083
S5	V2	Right	Even	0.197839	0	-0.184807
S5	V2	Right	Odd	0.235156	0	-0.213355
S5	V3	Left	Even	0.223863	0.0406724	-0.0492958
S5	V3	Left	Odd	0.192899	0.152933	0.00746996
S5	V3	Right	Even	0.293008	0	-0.282603
S5	V3	Right	Odd	0.246542	0	-0.132478
S5	hV4	Left	Even	NaN	NaN	NaN
S5	hV4	Left	Odd	NaN	NaN	NaN
S5	hV4	Right	Even	0.254481	0	-0.188708
S5	hV4	Right	Odd	0.170401	0	-0.169787
S5	VO1	Left	Even	NaN	NaN	NaN
S5	VO1	Left	Odd	NaN	NaN	NaN
S5	VO1	Right	Even	NaN	NaN	NaN
S5	VO1	Right	Odd	NaN	NaN	NaN
S5	VO2	Left	Even	NaN	NaN	NaN
S5	VO2	Left	Odd	NaN	NaN	NaN
S5	VO2	Right	Even	NaN	NaN	NaN
S5	VO2	Right	Odd	NaN	NaN	NaN
S5	PHC	Left	Even	0.0209633	0.00135528	-0.019608
S5	PHC	Left	Odd	NaN	NaN	NaN
S5	PHC	Right	Even	NaN	NaN	NaN
S5	PHC	Right	Odd	NaN	NaN	NaN
S5	LO1	Left	Even	0.235943	0.204067	0.0111704
S5	LO1	Left	Odd	0.157689	0.16138	0.0298758
S5	LO1	Right	Even	0.262188	0.24664	0.0207157
S5	LO1	Right	Odd	0.13383	0.109057	-0.00561025
S5	LO2	Left	Even	0.225668	0	-0.109771
S5	LO2	Left	Odd	0.223341	0.00288197	-0.0783849
S5	LO2	Right	Even	0.300025	0	-0.271014
S5	LO2	Right	Odd	0.226611	0	-0.210539
S5	TO1	Left	Even	0.278295	0.285169	0.02867
S5	TO1	Left	Odd	0.279351	0.26567	0.0143571
S5	TO1	Right	Even	0.421387	0.401157	0.0155079
S5	TO1	Right	Odd	0.424296	0.364873	-0.00221889
S5	TO2	Left	Even	0.256671	0.263716	0.0515283
S5	TO2	Left	Odd	0.205017	0.208016	0.0376101
S5	TO2	Right	Even	0.358832	0.411578	0.0724432
S5	TO2	Right	Odd	0.291279	0.34959	0.0640315
S5	V3AB	Left	Even	0.15959	0.36921	0.208703
S5	V3AB	Left	Odd	0.0796252	0.162276	0.0898709
S5	V3AB	Right	Even	0.473281	0.47027	-0.00918779
S5	V3AB	Right	Odd	0.304244	0.265837	0.00241988
S5	IPS0	Left	Even	0.277516	0.391269	0.134437
S5	IPS0	Left	Odd	0.259781	0.324915	0.0657304
S5	IPS0	Right	Even	0.295177	0.18383	-0.0128202
S5	IPS0	Right	Odd	0.195979	0.157874	-0.0038644
S5	IPS1	Left	Even	0.0535892	0.239216	0.200583
S5	IPS1	Left	Odd	0.0344351	0.140004	0.111676
S5	IPS1	Right	Even	0.250379	0.227179	-0.00813317
S5	IPS1	Right	Odd	0.128423	0.120587	-0.0136584
S5	IPS2	Left	Even	0.0541053	0.274897	0.212691
S5	IPS2	Left	Odd	0.0402983	0.228501	0.181718
S5	IPS2	Right	Even	0.0550072	0.206462	0.168591
S5	IPS2	Right	Odd	0.0372917	0.186702	0.152297
S5	IPS3	Left	Even	0.111645	0.427246	0.307679
S5	IPS3	Left	Odd	0.0844901	0.325156	0.237135
S5	IPS3	Right	Even	0.0620857	0.241985	0.166272
S5	IPS3	Right	Odd	0.0591216	0.194743	0.140552
S5	IPS4	Left	Even	0.18004	0.433193	0.271634
S5	IPS4	Left	Odd	0.0996774	0.265078	0.153367
S5	IPS4	Right	Even	0.15288	0.22852	0.081333
S5	IPS4	Right	Odd	0.10778	0.165299	0.0227111
S5	IPS5	Left	Even	0.162408	0.364321	0.211028
S5	IPS5	Left	Odd	0.110289	0.22124	0.102006
S5	IPS5	Right	Even	0.085117	0.0942528	0.0091358
S5	IPS5	Right	Odd	0.0718832	0.0478754	-0.0164053
S5	sPCS1	Left	Even	0.0742723	0.329127	0.230895
S5	sPCS1	Left	Odd	0.0494242	0.255481	0.214699
S5	sPCS1	Right	Even	0.0539077	0.183163	0.148256
S5	sPCS1	Right	Odd	0.0117977	0.125625	0.110508
S5	sPCS2	Left	Even	0.0740414	0.287749	0.232115
S5	sPCS2	Left	Odd	0.0417515	0.244328	0.203238
S5	sPCS2	Right	Even	NaN	NaN	NaN
S5	sPCS2	Right	Odd	0.0751135	0.0823485	0.0307542
S5	iPCS	Left	Even	0.186791	0.405535	0.233908
S5	iPCS	Left	Odd	0.203301	0.383578	0.1533
S5	iPCS	Right	Even	0.186918	0.224529	0.037611
S5	iPCS	Right	Odd	0.128134	0.114656	0.0225367
S6	V1	Left	Even	0.175919	0.11515	-0.00889037
S6	V1	Left	Odd	0.216168	0.176917	-0.0328163
S6	V1	Right	Even	0.196548	0	-0.0932155
S6	V1	Right	Odd	0.325541	0.23692	-0.0799195
S6	V2	Left	Even	0.226488	0	-0.218435
S6	V2	Left	Odd	0.290934	0	-0.284679
S6	V2	Right	Even	0.190096	0.0269522	-0.115171
S6	V2	Right	Odd	0.265706	0.190332	-0.0445964
S6	V3	Left	Even	0.20308	0.0340391	-0.0526504
S6	V3	Left	Odd	0.214735	0.0711809	0.00668435
S6	V3	Right	Even	0.23093	0	-0.13029
S6	V3	Right	Odd	0.342717	0.254637	0.0062352
S6	hV4	Left	Even	0.244846	0	-0.244846
S6	hV4	Left	Odd	0.271902	0	-0.237159
S6	hV4	Right	Even	0.321818	0	-0.321818
S6	hV4	Right	Odd	0.382338	0	-0.376698
S6	VO1	Left	Even	0.120222	0.0441105	-0.0630108
S6	VO1	Left	Odd	0.150744	0.201759	0.0498393
S6	VO1	Right	Even	NaN	NaN	NaN
S6	VO1	Right	Odd	NaN	NaN	NaN
S6	VO2	Left	Even	NaN	NaN	NaN
S6	VO2	Left	Odd	NaN	NaN	NaN
S6	VO2	Right	Even	NaN	NaN	NaN
S6	VO2	Right	Odd	NaN	NaN	NaN
S6	PHC	Left	Even	NaN	NaN	NaN
S6	PHC	Left	Odd	NaN	NaN	NaN
S6	PHC	Right	Even	NaN	NaN	NaN
S6	PHC	Right	Odd	NaN	NaN	NaN
S6	LO1	Left	Even	0.242264	0.330423	0.0881592
S6	LO1	Left	Odd	0.156025	0.101559	0.00210812
S6	LO1	Right	Even	0.280903	0	-0.257217
S6	LO1	Right	Odd	0.376111	0	-0.340751
S6	LO2	Left	Even	0.275142	0	-0.275142
S6	LO2	Left	Odd	0.270497	0	-0.210083
S6	LO2	Right	Even	0.254193	0	-0.207988
S6	LO2	Right	Odd	0.352749	0.050304	-0.17364
S6	TO1	Left	Even	0.390921	0	-0.242715
S6	TO1	Left	Odd	0.442088	0.328369	-0.00866551
S6	TO1	Right	Even	0.253867	0	-0.232017
S6	TO1	Right	Odd	0.34734	0	-0.266133
S6	TO2	Left	Even	0.335258	0.3102	0.0720075
S6	TO2	Left	Odd	0.444467	0.514598	0.100761
S6	TO2	Right	Even	0.317532	0.158384	0.00270795
S6	TO2	Right	Odd	0.437886	0.405713	0.0220075
S6	V3AB	Left	Even	0.137724	0.0525332	-0.0851905
S6	V3AB	Left	Odd	0	0.0779607	0.0254936
S6	V3AB	Right	Even	0.176702	0	-0.158084
S6	V3AB	Right	Odd	0.296153	0.187052	-0.0217902
S6	IPS0	Left	Even	0.214956	0.162724	-0.00516193
S6	IPS0	Left	Odd	0.21074	0.177889	0.0250596
S6	IPS0	Right	Even	0.229915	0.144549	0.0284959
S6	IPS0	Right	Odd	0.226	0.209359	0.0232016
S6	IPS1	Left	Even	0.0866325	0.180038	0.0679309
S6	IPS1	Left	Odd	0.00697598	0.113452	0.102026
S6	IPS1	Right	Even	0.138583	0	-0.135179
S6	IPS1	Right	Odd	0.0682539	0.106937	0.0430805
S6	IPS2	Left	Even	0.119783	0.210131	0.111013
S6	IPS2	Left	Odd	0.0655261	0.209908	0.121608
S6	IPS2	Right	Even	0.170197	0.177713	0.04733
S6	IPS2	Right	Odd	0.143945	0.216309	0.0872365
S6	IPS3	Left	Even	0.119223	0.256891	0.134232
S6	IPS3	Left	Odd	0.0969554	0.227111	0.143265
S6	IPS3	Right	Even	0.126078	0.149072	0.0463032
S6	IPS3	Right	Odd	0.172591	0.19042	0.0511617
S6	IPS4	Left	Even	0.270315	0.414082	0.171285
S6	IPS4	Left	Odd	0.272362	0.406566	0.13344
S6	IPS4	Right	Even	0.216899	0.242159	0.0404376
S6	IPS4	Right	Odd	0.262517	0.282833	0.0187201
S6	IPS5	Left	Even	0.164634	0.171314	0.043713
S6	IPS5	Left	Odd	0.208584	0.262598	0.0759255
S6	IPS5	Right	Even	0.118298	0.128648	0.012498
S6	IPS5	Right	Odd	0.147639	0.205195	0.0624045
S6	sPCS1	Left	Even	0.0708612	0.252715	0.185745
S6	sPCS1	Left	Odd	0.0330814	0.176076	0.148084
S6	sPCS1	Right	Even	0.085556	0.166239	0.0935463
S6	sPCS1	Right	Odd	0.0542319	0.175944	0.110188
S6	sPCS2	Left	Even	0.0874374	0.129339	0.0532701
S6	sPCS2	Left	Odd	0.0631595	0.230569	0.132672
S6	sPCS2	Right	Even	0.0982846	0.225597	0.101328
S6	sPCS2	Right	Odd	0.101727	0.218743	0.12722
S6	iPCS	Left	Even	0.119952	0.174968	0.0304677
S6	iPCS	Left	Odd	0.0545496	0.199805	0.133966
S6	iPCS	Right	Even	0.123924	0.168807	0.0460542
S6	iPCS	Right	Odd	0.15948	0.203694	0.0548043
S7	V1	Left	Even	NaN	NaN	NaN
S7	V1	Left	Odd	0.01749	0.00680522	-0.00156963
S7	V1	Right	Even	NaN	NaN	NaN
S7	V1	Right	Odd	0	0	0
S7	V2	Left	Even	0.00417922	0.00161734	-0.00256188
S7	V2	Left	Odd	1.55431e-15	0	-1.55431e-15
S7	V2	Right	Even	NaN	NaN	NaN
S7	V2	Right	Odd	0.0200494	0.00388524	-0.0130249
S7	V3	Left	Even	0.237501	0.168283	-0.00314354
S7	V3	Left	Odd	0.0625304	0.0475503	-0.0171323
S7	V3	Right	Even	0.243445	0.164686	-0.00640847
S7	V3	Right	Odd	0.0918182	0.0393951	-0.0313317
S7	hV4	Left	Even	0.00021281	0.0365128	0.0363
S7	hV4	Left	Odd	NaN	NaN	NaN
S7	hV4	Right	Even	0.231681	0.180238	-0.0269851
S7	hV4	Right	Odd	0.181125	0.0590889	-0.0491687
S7	VO1	Left	Even	NaN	NaN	NaN
S7	VO1	Left	Odd	4.44089e-16	0	-4.44089e-16
S7	VO1	Right	Even	NaN	NaN	NaN
S7	VO1	Right	Odd	0.0243454	0.000369935	-0.018045
S7	VO2	Left	Even	NaN	NaN	NaN
S7	VO2	Left	Odd	0.00300805	0	-0.00300805
S7	VO2	Right	Even	NaN	NaN	NaN
S7	VO2	Right	Odd	0.0575585	0.00609702	-0.043657
S7	PHC	Left	Even	NaN	NaN	NaN
S7	PHC	Left	Odd	1.27676e-15	0	-5.55112e-17
S7	PHC	Right	Even	0.229303	0	-0.229303
S7	PHC	Right	Odd	0.0762832	0.00919624	-0.028572
S7	LO1	Left	Even	0.257494	0.100002	-0.0573096
S7	LO1	Left	Odd	0.120029	0.0379472	-0.0343223
S7	LO1	Right	Even	0.319542	0.160344	-0.0739629
S7	LO1	Right	Odd	0.235369	0.15364	-0.0422174
S7	LO2	Left	Even	0.054812	0.0542428	0.0043775
S7	LO2	Left	Odd	0.0576342	0.0204802	-0.0228504
S7	LO2	Right	Even	0.298599	0.0953189	-0.0664003
S7	LO2	Right	Odd	0.191742	0.110499	-0.0522081
S7	TO1	Left	Even	0.170103	0.0343306	-0.0466014
S7	TO1	Left	Odd	0.0524051	0.01621	-0.0220911
S7	TO1	Right	Even	0.422216	0	-0.320453
S7	TO1	Right	Odd	0.304978	0.267946	-0.00434369
S7	TO2	Left	Even	0.311444	0	-0.158359
S7	TO2	Left	Odd	0.215298	0.210425	0.0142413
S7	TO2	Right	Even	0.324443	0.2111	0.010721
S7	TO2	Right	Odd	0.230662	0.238446	0.00349211
S7	V3AB	Left	Even	0.265621	0.0993412	-0.0322066
S7	V3AB	Left	Odd	0.110969	0.0766339	-0.0171519
S7	V3AB	Right	Even	0.248113	0	-0.213576
S7	V3AB	Right	Odd	0.0855572	0.0478847	-0.0332906
S7	IPS0	Left	Even	0.330532	0.246393	-0.00850919
S7	IPS0	Left	Odd	0.235665	0.208218	-0.00162358
S7	IPS0	Right	Even	0.283875	0.214765	-0.043137
S7	IPS0	Right	Odd	0.150162	0.0697924	-0.0266818
S7	IPS1	Left	Even	0.219107	0.274498	0.0873464
S7	IPS1	Left	Odd	0.083863	0.127811	0.0416197
S7	IPS1	Right	Even	0.217064	0.102078	-0.00202384
S7	IPS1	Right	Odd	0.0885121	0.0788017	-0.0105117
S7	IPS2	Left	Even	0.0989271	0.289846	0.187261
S7	IPS2	Left	Odd	0.0348229	0.144574	0.0923451
S7	IPS2	Right	Even	0.147912	0.210093	0.0747457
S7	IPS2	Right	Odd	0.106249	0.0902231	-2.49848e-05
S7	IPS3	Left	Even	0.153716	0.302167	0.152682
S7	IPS3	Left	Odd	0.0763315	0.170408	0.0891226
S7	IPS3	Right	Even	0.163762	0.275658	0.13747
S7	IPS3	Right	Odd	0.0889847	0.101821	0.0408805
S7	IPS4	Left	Even	0.141154	0.25264	0.0798172
S7	IPS4	Left	Odd	0.080038	0.111159	0.0253449
S7	IPS4	Right	Even	0.2207	0.223327	-0.0149119
S7	IPS4	Right	Odd	0.0643373	0.0389979	-0.0170011
S7	IPS5	Left	Even	0.194753	0.230004	0.0713509
S7	IPS5	Left	Odd	0.0880069	0.115056	0.019268
S7	IPS5	Right	Even	0.178483	0.235805	0.0600091
S7	IPS5	Right	Odd	0.0992512	0.106408	0.00309291
S7	sPCS1	Left	Even	0.088524	0.237355	0.122807
S7	sPCS1	Left	Odd	0.0655469	0.12759	0.0490293
S7	sPCS1	Right	Even	0.100846	0.187357	0.0660373
S7	sPCS1	Right	Odd	0.0480597	0.0985646	0.0517605
S7	sPCS2	Left	Even	0.190837	0.312454	0.12303
S7	sPCS2	Left	Odd	0.0498736	0.0769407	0.015428
S7	sPCS2	Right	Even	NaN	NaN	NaN
S7	sPCS2	Right	Odd	0.023256	0.0345222	0.0119218
S7	iPCS	Left	Even	0.20487	0.235763	0.0603232
S7	iPCS	Left	Odd	0.0461213	0.0491943	0.00934466
S7	iPCS	Right	Even	0.241549	0.133593	-0.0807252
S7	iPCS	Right	Odd	0.117463	0.149826	0.0316878
S8	V1	Left	Even	NaN	NaN	NaN
S8	V1	Left	Odd	NaN	NaN	NaN
S8	V1	Right	Even	NaN	NaN	NaN
S8	V1	Right	Odd	0.133274	0	-0.133274
S8	V2	Left	Even	NaN	NaN	NaN
S8	V2	Left	Odd	0.0832453	0.0680846	-0.0151607
S8	V2	Right	Even	0.266939	0.183808	-0.0853635
S8	V2	Right	Odd	0.111093	0.0681682	-0.0103982
S8	V3	Left	Even	0.215029	0.134665	-0.0253345
S8	V3	Left	Odd	0.191454	0.133301	-0.0272508
S8	V3	Right	Even	NaN	NaN	NaN
S8	V3	Right	Odd	0.0672596	0.0573591	-0.0191895
S8	hV4	Left	Even	NaN	NaN	NaN
S8	hV4	Left	Odd	0.112001	0.106407	0.00136817
S8	hV4	Right	Even	NaN	NaN	NaN
S8	hV4	Right	Odd	NaN	NaN	NaN
S8	VO1	Left	Even	NaN	NaN	NaN
S8	VO1	Left	Odd	NaN	NaN	NaN
S8	VO1	Right	Even	NaN	NaN	NaN
S8	VO1	Right	Odd	NaN	NaN	NaN
S8	VO2	Left	Even	NaN	NaN	NaN
S8	VO2	Left	Odd	NaN	NaN	NaN
S8	VO2	Right	Even	NaN	NaN	NaN
S8	VO2	Right	Odd	NaN	NaN	NaN
S8	PHC	Left	Even	NaN	NaN	NaN
S8	PHC	Left	Odd	NaN	NaN	NaN
S8	PHC	Right	Even	NaN	NaN	NaN
S8	PHC	Right	Odd	NaN	NaN	NaN
S8	LO1	Left	Even	0.0443695	0.0508197	0.00645026
S8	LO1	Left	Odd	NaN	NaN	NaN
S8	LO1	Right	Even	0.367033	0.283323	-0.0585701
S8	LO1	Right	Odd	0.239921	0.11554	-0.0675549
S8	LO2	Left	Even	0.271609	0.261525	-0.0102493
S8	LO2	Left	Odd	0.261355	0.205146	-0.0133866
S8	LO2	Right	Even	0.386329	0.206575	-0.179754
S8	LO2	Right	Odd	0.113755	0.0552221	-0.0441413
S8	TO1	Left	Even	0.370471	0.368842	0.00148937
S8	TO1	Left	Odd	0.175294	0.0922599	-0.00967265
S8	TO1	Right	Even	0.418663	0.185578	0.00152749
S8	TO1	Right	Odd	0.284062	0.262564	0.00876001
S8	TO2	Left	Even	0.289388	0.324327	0.0552087
S8	TO2	Left	Odd	0.187496	0.204752	0.0215524
S8	TO2	Right	Even	0.259703	0.252484	0.0415843
S8	TO2	Right	Odd	0.224891	0.201906	0.00620632
S8	V3AB	Left	Even	NaN	NaN	NaN
S8	V3AB	Left	Odd	NaN	NaN	NaN
S8	V3AB	Right	Even	NaN	NaN	NaN
S8	V3AB	Right	Odd	0.123299	0.0883486	-0.037437
S8	IPS0	Left	Even	0.350366	0.390564	0.0391843
S8	IPS0	Left	Odd	0.336895	0.274909	-0.00804892
S8	IPS0	Right	Even	0.21004	0.151488	-0.0286708
S8	IPS0	Right	Odd	0.230602	0	-0.0990011
S8	IPS1	Left	Even	0.35645	0.309022	0.0277233
S8	IPS1	Left	Odd	0.409593	0.389464	-0.010864
S8	IPS1	Right	Even	0.190112	0.167738	-0.0243413
S8	IPS1	Right	Odd	0.0983464	0.0701305	-0.0234736
S8	IPS2	Left	Even	0.106292	0	-0.0761254
S8	IPS2	Left	Odd	0.107653	0.0811905	-0.0278104
S8	IPS2	Right	Even	0.102272	0.179219	0.0855859
S8	IPS2	Right	Odd	0.175547	0.219654	0.0284141
S8	IPS3	Left	Even	0.0125715	0.0861663	0.0704681
S8	IPS3	Left	Odd	0.0112483	0.0836955	0.060225
S8	IPS3	Right	Even	0.158387	0.120301	0.0149111
S8	IPS3	Right	Odd	0.219844	0.163697	-0.0376373
S8	IPS4	Left	Even	0.0579783	0.168376	0.116484
S8	IPS4	Left	Odd	0.0644586	0.118281	0.0516799
S8	IPS4	Right	Even	0.060042	0.187628	0.123591
S8	IPS4	Right	Odd	0.0736054	0.113701	0.0399891
S8	IPS5	Left	Even	0	0.0315761	6.37766e-05
S8	IPS5	Left	Odd	0.0019085	0.0582397	0.0582397
S8	IPS5	Right	Even	0.0955459	0.180971	0.0900149
S8	IPS5	Right	Odd	0.145187	0.138834	-0.00601659
S8	sPCS1	Left	Even	0.00120563	0.0361672	0.0361672
S8	sPCS1	Left	Odd	0.00179296	0.0185203	0.0185203
S8	sPCS1	Right	Even	0.0832349	0.189315	0.0852147
S8	sPCS1	Right	Odd	0.0764024	0.0850073	0.0229214
S8	sPCS2	Left	Even	0.0470259	0.142916	0.0958898
S8	sPCS2	Left	Odd	0.070952	0.0600807	0.0104081
S8	sPCS2	Right	Even	0.169468	0.327966	0.161998
S8	sPCS2	Right	Odd	0.138012	0.202428	0.0632433
S8	iPCS	Left	Even	NaN	NaN	NaN
S8	iPCS	Left	Odd	NaN	NaN	NaN
S8	iPCS	Right	Even	0.10106	0.124772	0.0237115
S8	iPCS	Right	Odd	0.0645758	0.0863471	0.017741

## Sheet: Table 1
Participant	Visual field map	Hemisphere	Run	Monotonic	Tuned	Difference
S1	V1	Left	Even	0.237704	0.0975437	-0.0968354
S1	V1	Left	Odd	0.134287	0	-0.108126
S1	V1	Right	Even	0.344101	0	-0.268244
S1	V1	Right	Odd	0.279159	0	-0.117088
S1	V2	Left	Even	0.40532	0	-0.306351
S1	V2	Left	Odd	0.198462	0	-0.184011
S1	V2	Right	Even	0.382264	0	-0.300176
S1	V2	Right	Odd	0.252606	0	-0.107922
S1	V3	Left	Even	0.393515	0.116733	-0.0349054
S1	V3	Left	Odd	0.306451	0.0835309	-0.0235415
S1	V3	Right	Even	0.384446	0	-0.316116
S1	V3	Right	Odd	0.297609	0.0960423	-0.0311826
S1	hV4	Left	Even	0.187852	0	-0.187852
S1	hV4	Left	Odd	0.100862	0.0615081	-0.0125043
S1	hV4	Right	Even	0.274153	0.216717	-0.00964057
S1	hV4	Right	Odd	0.0720352	0	-0.0416485
S1	VO1	Left	Even	NaN	NaN	NaN
S1	VO1	Left	Odd	NaN	NaN	NaN
S1	VO1	Right	Even	0.209544	0.219361	0.00941757
S1	VO1	Right	Odd	0.189769	0.116142	-0.0191148
S1	VO2	Left	Even	NaN	NaN	NaN
S1	VO2	Left	Odd	0.1006	0	-0.1006
S1	VO2	Right	Even	0.356436	0	-0.356436
S1	VO2	Right	Odd	0.173246	0	-0.103012
S1	PHC	Left	Even	NaN	NaN	NaN
S1	PHC	Left	Odd	NaN	NaN	NaN
S1	PHC	Right	Even	NaN	NaN	NaN
S1	PHC	Right	Odd	NaN	NaN	NaN
S1	LO1	Left	Even	0.3724	0.112955	-0.186154
S1	LO1	Left	Odd	0.191094	0	-0.0404287
S1	LO1	Right	Even	0.408667	0	-0.344336
S1	LO1	Right	Odd	0.275846	0	-0.114231
S1	LO2	Left	Even	0.335857	0	-0.302633
S1	LO2	Left	Odd	0.272123	0	-0.107872
S1	LO2	Right	Even	0.442793	0.184558	-0.0560923
S1	LO2	Right	Odd	0.349214	0	-0.293001
S1	TO1	Left	Even	0.409891	0.390578	-0.0232841
S1	TO1	Left	Odd	0.327336	0.206251	0.000498254
S1	TO1	Right	Even	0.61621	0.545673	-5.08118e-05
S1	TO1	Right	Odd	0.565161	0.544253	0.0445477
S1	TO2	Left	Even	0.503159	0.403007	0.012744
S1	TO2	Left	Odd	0.450445	0.461291	0.0590599
S1	TO2	Right	Even	0.480292	0.398573	0.0215584
S1	TO2	Right	Odd	0.421758	0.344955	0.0392837
S1	V3AB	Left	Even	0.354077	0.190784	-0.0336111
S1	V3AB	Left	Odd	0.225678	0.159746	0.0128242
S1	V3AB	Right	Even	0.29432	0.211093	-0.00200483
S1	V3AB	Right	Odd	0.185751	0.142926	0.02037
S1	IPS0	Left	Even	0.353197	0.296045	0.00212382
S1	IPS0	Left	Odd	0.328899	0.380098	0.0564171
S1	IPS0	Right	Even	0.279378	0.281142	0.0334796
S1	IPS0	Right	Odd	0.226032	0.217545	0.0474625
S1	IPS1	Left	Even	0.171489	0.268525	0.0823472
S1	IPS1	Left	Odd	0.0960167	0.166597	0.0710254
S1	IPS1	Right	Even	0.274492	0.203678	0.020177
S1	IPS1	Right	Odd	0.0423939	0.0597935	0.0238118
S1	IPS2	Left	Even	0.112811	0.275492	0.186039
S1	IPS2	Left	Odd	0.0868126	0.225948	0.138107
S1	IPS2	Right	Even	0.0874536	0.323044	0.229187
S1	IPS2	Right	Odd	0.0324707	0.164225	0.113396
S1	IPS3	Left	Even	0.130534	0.339067	0.188838
S1	IPS3	Left	Odd	0.0852898	0.282949	0.183165
S1	IPS3	Right	Even	0.137395	0.316754	0.200631
S1	IPS3	Right	Odd	0.0552648	0.200435	0.13433
S1	IPS4	Left	Even	0.239258	0.256657	0.0845079
S1	IPS4	Left	Odd	0.208909	0.280191	0.101353
S1	IPS4	Right	Even	0.231685	0.232053	0.0267557
S1	IPS4	Right	Odd	0.18248	0.213495	0.0558824
S1	IPS5	Left	Even	0.260279	0.374408	0.098249
S1	IPS5	Left	Odd	0.236195	0.381483	0.100596
S1	IPS5	Right	Even	0.139047	0.275587	0.115893
S1	IPS5	Right	Odd	0.112791	0.223253	0.100914
S1	sPCS1	Left	Even	0.158119	0.386569	0.222717
S1	sPCS1	Left	Odd	0.127149	0.347036	0.199618
S1	sPCS1	Right	Even	0.0683242	0.224333	0.155467
S1	sPCS1	Right	Odd	0.0357211	0.135592	0.117441
S1	sPCS2	Left	Even	0.30959	0.483099	0.176426
S1	sPCS2	Left	Odd	0.314811	0.487356	0.1588
S1	sPCS2	Right	Even	0.151666	0.120829	-0.0163434
S1	sPCS2	Right	Odd	0.111669	0.122902	0.0349311
S1	iPCS	Left	Even	0.157296	0.180837	0.0333187
S1	iPCS	Left	Odd	0.178964	0.249158	0.0759995
S1	iPCS	Right	Even	0.136137	0.149372	0.0492829
S1	iPCS	Right	Odd	0.143419	0.152543	0.00977127
S2	V1	Left	Even	NaN	NaN	NaN
S2	V1	Left	Odd	NaN	NaN	NaN
S2	V1	Right	Even	0.209412	0.290509	0.0942057
S2	V1	Right	Odd	0.137659	0.0457062	-0.0162231
S2	V2	Left	Even	NaN	NaN	NaN
S2	V2	Left	Odd	NaN	NaN	NaN
S2	V2	Right	Even	0.218401	0.356217	0.138966
S2	V2	Right	Odd	0.175274	0.210517	0.0559218
S2	V3	Left	Even	0.187996	0.0777221	-0.00129244
S2	V3	Left	Odd	0.179347	0.165648	0.00644386
S2	V3	Right	Even	0.218595	0.1896	0.0377918
S2	V3	Right	Odd	0.219668	0.239914	0.0295659
S2	hV4	Left	Even	NaN	NaN	NaN
S2	hV4	Left	Odd	NaN	NaN	NaN
S2	hV4	Right	Even	0.306712	0.346824	0.0533814
S2	hV4	Right	Odd	0.280522	0.292683	-0.00555162
S2	VO1	Left	Even	NaN	NaN	NaN
S2	VO1	Left	Odd	NaN	NaN	NaN
S2	VO1	Right	Even	NaN	NaN	NaN
S2	VO1	Right	Odd	0.077981	0.0721192	-0.00586181
S2	VO2	Left	Even	NaN	NaN	NaN
S2	VO2	Left	Odd	NaN	NaN	NaN
S2	VO2	Right	Even	NaN	NaN	NaN
S2	VO2	Right	Odd	NaN	NaN	NaN
S2	PHC	Left	Even	NaN	NaN	NaN
S2	PHC	Left	Odd	NaN	NaN	NaN
S2	PHC	Right	Even	NaN	NaN	NaN
S2	PHC	Right	Odd	NaN	NaN	NaN
S2	LO1	Left	Even	0.185436	0.274908	0.0894718
S2	LO1	Left	Odd	0.175556	0.126901	-0.0486541
S2	LO1	Right	Even	0.220658	0	-0.206362
S2	LO1	Right	Odd	0.143634	0.0660462	0.0182918
S2	LO2	Left	Even	0.222443	0.263719	0.0463029
S2	LO2	Left	Odd	0.179087	0.195946	0.0290086
S2	LO2	Right	Even	0.285627	0.225966	-0.0196504
S2	LO2	Right	Odd	0.240049	0.201035	0.0165517
S2	TO1	Left	Even	0.348025	0.52097	0.187799
S2	TO1	Left	Odd	0.324623	0.313123	0.0813955
S2	TO1	Right	Even	0.347725	0.451669	0.141328
S2	TO1	Right	Odd	0.318202	0.421457	0.115798
S2	TO2	Left	Even	0.283716	0.37394	0.144092
S2	TO2	Left	Odd	0.270722	0.365016	0.141589
S2	TO2	Right	Even	0.268571	0.46384	0.186968
S2	TO2	Right	Odd	0.229589	0.40267	0.162995
S2	V3AB	Left	Even	0.199557	0.160481	0.0276888
S2	V3AB	Left	Odd	0.200788	0.228138	0.0569231
S2	V3AB	Right	Even	0.301868	0.340816	0.0856477
S2	V3AB	Right	Odd	0.249059	0.234471	0.0598354
S2	IPS0	Left	Even	0.127619	0.443386	0.288244
S2	IPS0	Left	Odd	0.0211132	0.138579	0.0844945
S2	IPS0	Right	Even	0.201065	0.330276	0.151314
S2	IPS0	Right	Odd	0.145394	0.229061	0.104027
S2	IPS1	Left	Even	0.168486	0.47496	0.321468
S2	IPS1	Left	Odd	0.110384	0.297733	0.208502
S2	IPS1	Right	Even	0.0698338	0.289283	0.208002
S2	IPS1	Right	Odd	0.0507957	0.243832	0.188237
S2	IPS2	Left	Even	0.0617686	0.292125	0.248059
S2	IPS2	Left	Odd	0.0546601	0.297179	0.24056
S2	IPS2	Right	Even	0.112869	0.407973	0.269726
S2	IPS2	Right	Odd	0.0610516	0.303238	0.214976
S2	IPS3	Left	Even	0.0931683	0.425578	0.324783
S2	IPS3	Left	Odd	0.0590988	0.332124	0.268908
S2	IPS3	Right	Even	0.116673	0.32423	0.209174
S2	IPS3	Right	Odd	0.0997913	0.265257	0.178741
S2	IPS4	Left	Even	0.14971	0.457489	0.320228
S2	IPS4	Left	Odd	0.110267	0.378745	0.251776
S2	IPS4	Right	Even	0.123524	0.332264	0.191994
S2	IPS4	Right	Odd	0.0855802	0.13148	0.0997009
S2	IPS5	Left	Even	0.12582	0.370646	0.234716
S2	IPS5	Left	Odd	0.120657	0.316234	0.193959
S2	IPS5	Right	Even	0.0858592	0.330713	0.229566
S2	IPS5	Right	Odd	0.0874293	0.399156	0.3022
S2	sPCS1	Left	Even	0.116072	0.521739	0.402989
S2	sPCS1	Left	Odd	0.08472	0.471177	0.379428
S2	sPCS1	Right	Even	0.0580108	0.247158	0.188409
S2	sPCS1	Right	Odd	0.0619878	0.30112	0.231377
S2	sPCS2	Left	Even	0.132517	0.528331	0.376545
S2	sPCS2	Left	Odd	0.113092	0.417298	0.30425
S2	sPCS2	Right	Even	0.093812	0.316599	0.229448
S2	sPCS2	Right	Odd	0.0934578	0.299983	0.201564
S2	iPCS	Left	Even	0.0986815	0.267139	0.171624
S2	iPCS	Left	Odd	0.117609	0.277481	0.181137
S2	iPCS	Right	Even	0.122116	0.243794	0.107948
S2	iPCS	Right	Odd	0.137721	0.260693	0.114999
S3	V1	Left	Even	0.0501754	0.0482719	-0.000596498
S3	V1	Left	Odd	0.162835	0	-0.162835
S3	V1	Right	Even	NaN	NaN	NaN
S3	V1	Right	Odd	NaN	NaN	NaN
S3	V2	Left	Even	0.273052	0.295757	0.0314995
S3	V2	Left	Odd	0.275516	0	-0.0525615
S3	V2	Right	Even	0.0600559	0.0582311	0.00854666
S3	V2	Right	Odd	0.214557	0.146366	-0.0681913
S3	V3	Left	Even	0.285851	0.281035	0.0679216
S3	V3	Left	Odd	0.275484	0.222344	0.014993
S3	V3	Right	Even	0.21517	0.152243	0.0421154
S3	V3	Right	Odd	0.197272	0.183742	0.0161572
S3	hV4	Left	Even	0.206573	0.257058	0.0787793
S3	hV4	Left	Odd	0.19122	0.181855	0.0508749
S3	hV4	Right	Even	0.082488	0.08265	0.000161969
S3	hV4	Right	Odd	0.234059	0.109015	-0.125044
S3	VO1	Left	Even	0	0.213341	0.213341
S3	VO1	Left	Odd	NaN	NaN	NaN
S3	VO1	Right	Even	0	0.250179	0.250179
S3	VO1	Right	Odd	0	0.252222	0.252222
S3	VO2	Left	Even	0	0.204771	0.204771
S3	VO2	Left	Odd	NaN	NaN	NaN
S3	VO2	Right	Even	NaN	NaN	NaN
S3	VO2	Right	Odd	NaN	NaN	NaN
S3	PHC	Left	Even	NaN	NaN	NaN
S3	PHC	Left	Odd	NaN	NaN	NaN
S3	PHC	Right	Even	NaN	NaN	NaN
S3	PHC	Right	Odd	NaN	NaN	NaN
S3	LO1	Left	Even	0.130133	0.324768	0.200719
S3	LO1	Left	Odd	0.155441	0.394722	0.229086
S3	LO1	Right	Even	0.293	0.296497	0.100989
S3	LO1	Right	Odd	0.2385	0.380815	0.132953
S3	LO2	Left	Even	0.207497	0.211585	0.0330134
S3	LO2	Left	Odd	0.231808	0	-0.160497
S3	LO2	Right	Even	0.24636	0	-0.20494
S3	LO2	Right	Odd	0.270728	0	-0.150169
S3	TO1	Left	Even	0.281493	0.24971	0.0655845
S3	TO1	Left	Odd	0.33605	0.00313198	-0.196412
S3	TO1	Right	Even	0.168186	0.169552	0.00337061
S3	TO1	Right	Odd	0.18478	0.152704	-0.0110378
S3	TO2	Left	Even	0.300967	0.533935	0.226733
S3	TO2	Left	Odd	0.301103	0.377275	0.125476
S3	TO2	Right	Even	0.290174	0.321489	0.0802784
S3	TO2	Right	Odd	0.313	0.321861	0.0625029
S3	V3AB	Left	Even	0.152425	0.269925	0.150543
S3	V3AB	Left	Odd	0.159687	0.0936964	-0.00324711
S3	V3AB	Right	Even	0.00472779	0.0240416	0.0193138
S3	V3AB	Right	Odd	0.031478	0.16296	0.131482
S3	IPS0	Left	Even	0.21481	0.343764	0.150916
S3	IPS0	Left	Odd	0.210419	0.312719	0.146955
S3	IPS0	Right	Even	0.255456	8.95018e-06	-0.137416
S3	IPS0	Right	Odd	0.188626	0.172008	0.0478038
S3	IPS1	Left	Even	0.0508412	0.298541	0.23202
S3	IPS1	Left	Odd	0.0586684	0.349921	0.277193
S3	IPS1	Right	Even	0.0306558	0.183343	0.145443
S3	IPS1	Right	Odd	0.0541316	0.212743	0.140446
S3	IPS2	Left	Even	0.0369883	0.31816	0.271882
S3	IPS2	Left	Odd	0.036364	0.407789	0.37263
S3	IPS2	Right	Even	0.0366946	0.268582	0.224988
S3	IPS2	Right	Odd	0.0400735	0.285698	0.259366
S3	IPS3	Left	Even	0.0345279	0.384607	0.340019
S3	IPS3	Left	Odd	0.050561	0.459003	0.405476
S3	IPS3	Right	Even	0.0428352	0.311307	0.2535
S3	IPS3	Right	Odd	0.0617468	0.407885	0.339912
S3	IPS4	Left	Even	0.0768363	0.328614	0.248949
S3	IPS4	Left	Odd	0.0879745	0.399411	0.303231
S3	IPS4	Right	Even	0.14962	0.167548	0.0784306
S3	IPS4	Right	Odd	0.158757	0.208318	0.0960412
S3	IPS5	Left	Even	0.0790476	0.409198	0.325956
S3	IPS5	Left	Odd	0.081845	0.416661	0.342096
S3	IPS5	Right	Even	0.0825608	0.318328	0.220776
S3	IPS5	Right	Odd	0.051982	0.245055	0.183815
S3	sPCS1	Left	Even	0.048475	0.433116	0.38079
S3	sPCS1	Left	Odd	0.061377	0.500752	0.425442
S3	sPCS1	Right	Even	0.0413165	0.33908	0.281217
S3	sPCS1	Right	Odd	0.0505613	0.383034	0.331028
S3	sPCS2	Left	Even	0.110434	0.440795	0.330229
S3	sPCS2	Left	Odd	0.104509	0.486533	0.374191
S3	sPCS2	Right	Even	0.13722	0.306281	0.178083
S3	sPCS2	Right	Odd	0.153956	0.311342	0.185392
S3	iPCS	Left	Even	0.0777092	0.124927	0.070109
S3	iPCS	Left	Odd	0.100452	0.283458	0.196896
S3	iPCS	Right	Even	0.206777	0	-0.184529
S3	iPCS	Right	Odd	0.230871	0	-0.167613
S4	V1	Left	Even	0.20464	0	-0.203532
S4	V1	Left	Odd	0.210891	0.145464	-0.0559816
S4	V1	Right	Even	0.245985	0	-0.215699
S4	V1	Right	Odd	0.212408	0.0230768	-0.152938
S4	V2	Left	Even	0.207655	0.153255	-0.0360845
S4	V2	Left	Odd	0.191511	0	-0.146026
S4	V2	Right	Even	0.239897	0	-0.226125
S4	V2	Right	Odd	0.229295	0.0557411	-0.17067
S4	V3	Left	Even	0.27166	0.0894109	-0.0800232
S4	V3	Left	Odd	0.262724	0	-0.139741
S4	V3	Right	Even	0.280194	0.110721	-0.0723244
S4	V3	Right	Odd	0.288319	0.207478	-0.0515098
S4	hV4	Left	Even	0.227606	0	-0.227606
S4	hV4	Left	Odd	0.191972	0.0487367	-0.104459
S4	hV4	Right	Even	0.326508	0.226327	-0.0103739
S4	hV4	Right	Odd	0.337003	0.260108	-0.0432496
S4	VO1	Left	Even	NaN	NaN	NaN
S4	VO1	Left	Odd	NaN	NaN	NaN
S4	VO1	Right	Even	0.280565	0	-0.149468
S4	VO1	Right	Odd	0.229982	0.214371	-0.00868746
S4	VO2	Left	Even	NaN	NaN	NaN
S4	VO2	Left	Odd	NaN	NaN	NaN
S4	VO2	Right	Even	NaN	NaN	NaN
S4	VO2	Right	Odd	NaN	NaN	NaN
S4	PHC	Left	Even	NaN	NaN	NaN
S4	PHC	Left	Odd	NaN	NaN	NaN
S4	PHC	Right	Even	NaN	NaN	NaN
S4	PHC	Right	Odd	NaN	NaN	NaN
S4	LO1	Left	Even	0.308142	0.0971383	-0.0774669
S4	LO1	Left	Odd	0.314653	0.187675	-0.0675034
S4	LO1	Right	Even	0.342901	0	-0.303538
S4	LO1	Right	Odd	0.343881	0	-0.239166
S4	LO2	Left	Even	0.302693	0	-0.222599
S4	LO2	Left	Odd	0.329429	0	-0.211395
S4	LO2	Right	Even	0.391895	0.322627	-0.0162333
S4	LO2	Right	Odd	0.37257	0.223376	-0.0245357
S4	TO1	Left	Even	0.294455	0.235389	-0.0134815
S4	TO1	Left	Odd	0.388788	0.316642	-0.0319692
S4	TO1	Right	Even	0.367024	0.268728	-0.0173596
S4	TO1	Right	Odd	0.419116	0.307999	-0.0273015
S4	TO2	Left	Even	0.271282	0.238049	-0.00474491
S4	TO2	Left	Odd	0.341413	0	-0.272994
S4	TO2	Right	Even	0.268097	0.241674	0.00337187
S4	TO2	Right	Odd	0.438892	0.356362	0.00016422
S4	V3AB	Left	Even	0.189818	0.128475	-0.0323794
S4	V3AB	Left	Odd	0.268062	0.134318	-0.039493
S4	V3AB	Right	Even	0.292128	0.244605	-0.0244867
S4	V3AB	Right	Odd	0.272758	0.232686	-0.0109693
S4	IPS0	Left	Even	0.351529	0.343596	-0.0126535
S4	IPS0	Left	Odd	0.347491	0.328723	0.00838493
S4	IPS0	Right	Even	0.234856	0.175982	-0.0330647
S4	IPS0	Right	Odd	0.244332	0.1959	-0.0438941
S4	IPS1	Left	Even	0.186097	0.262632	0.039888
S4	IPS1	Left	Odd	0.161559	0.255089	0.0807245
S4	IPS1	Right	Even	0.0845618	0.171441	0.0751877
S4	IPS1	Right	Odd	0.0908681	0.213573	0.0808858
S4	IPS2	Left	Even	0.111979	0.247203	0.127375
S4	IPS2	Left	Odd	0.1338	0.286491	0.148865
S4	IPS2	Right	Even	0.0738751	0.232797	0.155757
S4	IPS2	Right	Odd	0.0913833	0.30171	0.215045
S4	IPS3	Left	Even	0.239683	0.381888	0.128101
S4	IPS3	Left	Odd	0.224292	0.396811	0.173644
S4	IPS3	Right	Even	0.150453	0.227352	0.10393
S4	IPS3	Right	Odd	0.140288	0.265708	0.154608
S4	IPS4	Left	Even	0.2221	0.245688	0.0351301
S4	IPS4	Left	Odd	0.289835	0.352857	0.0979541
S4	IPS4	Right	Even	0.144564	0.135587	0.00728943
S4	IPS4	Right	Odd	0.225764	0.168824	-0.00665342
S4	IPS5	Left	Even	0.362081	0.425374	0.0375521
S4	IPS5	Left	Odd	0.338398	0.418913	0.0638591
S4	IPS5	Right	Even	0.169569	0.202779	0.0399358
S4	IPS5	Right	Odd	0.223888	0.283771	0.0381776
S4	sPCS1	Left	Even	0.155365	0.285641	0.124322
S4	sPCS1	Left	Odd	0.151243	0.333859	0.197498
S4	sPCS1	Right	Even	0.0564927	0.232288	0.165393
S4	sPCS1	Right	Odd	0.0577818	0.293259	0.236498
S4	sPCS2	Left	Even	0.233953	0.444482	0.188362
S4	sPCS2	Left	Odd	0.219199	0.426163	0.232444
S4	sPCS2	Right	Even	0.14204	0.260113	0.109908
S4	sPCS2	Right	Odd	0.124385	0.280742	0.156164
S4	iPCS	Left	Even	0.156269	0.228063	0.109669
S4	iPCS	Left	Odd	0.210208	0.359771	0.11391
S4	iPCS	Right	Even	0.0827497	0.160914	0.102962
S4	iPCS	Right	Odd	0.0972243	0.339437	0.236499
S5	V1	Left	Even	NaN	NaN	NaN
S5	V1	Left	Odd	NaN	NaN	NaN
S5	V1	Right	Even	0.188929	0	-0.188929
S5	V1	Right	Odd	NaN	NaN	NaN
S5	V2	Left	Even	0.169397	0	-0.150863
S5	V2	Left	Odd	0.145267	0.0471275	-0.0590083
S5	V2	Right	Even	0.197839	0	-0.184807
S5	V2	Right	Odd	0.235156	0	-0.213355
S5	V3	Left	Even	0.223863	0.0406724	-0.0492958
S5	V3	Left	Odd	0.192899	0.152933	0.00746996
S5	V3	Right	Even	0.293008	0	-0.282603
S5	V3	Right	Odd	0.246542	0	-0.132478
S5	hV4	Left	Even	NaN	NaN	NaN
S5	hV4	Left	Odd	NaN	NaN	NaN
S5	hV4	Right	Even	0.254481	0	-0.188708
S5	hV4	Right	Odd	0.170401	0	-0.169787
S5	VO1	Left	Even	NaN	NaN	NaN
S5	VO1	Left	Odd	NaN	NaN	NaN
S5	VO1	Right	Even	NaN	NaN	NaN
S5	VO1	Right	Odd	NaN	NaN	NaN
S5	VO2	Left	Even	NaN	NaN	NaN
S5	VO2	Left	Odd	NaN	NaN	NaN
S5	VO2	Right	Even	NaN	NaN	NaN
S5	VO2	Right	Odd	NaN	NaN	NaN
S5	PHC	Left	Even	0.0209633	0.00135528	-0.019608
S5	PHC	Left	Odd	NaN	NaN	NaN
S5	PHC	Right	Even	NaN	NaN	NaN
S5	PHC	Right	Odd	NaN	NaN	NaN
S5	LO1	Left	Even	0.235943	0.204067	0.0111704
S5	LO1	Left	Odd	0.157689	0.16138	0.0298758
S5	LO1	Right	Even	0.262188	0.24664	0.0207157
S5	LO1	Right	Odd	0.13383	0.109057	-0.00561025
S5	LO2	Left	Even	0.225668	0	-0.109771
S5	LO2	Left	Odd	0.223341	0.00288197	-0.0783849
S5	LO2	Right	Even	0.300025	0	-0.271014
S5	LO2	Right	Odd	0.226611	0	-0.210539
S5	TO1	Left	Even	0.278295	0.285169	0.02867
S5	TO1	Left	Odd	0.279351	0.26567	0.0143571
S5	TO1	Right	Even	0.421387	0.401157	0.0155079
S5	TO1	Right	Odd	0.424296	0.364873	-0.00221889
S5	TO2	Left	Even	0.256671	0.263716	0.0515283
S5	TO2	Left	Odd	0.205017	0.208016	0.0376101
S5	TO2	Right	Even	0.358832	0.411578	0.0724432
S5	TO2	Right	Odd	0.291279	0.34959	0.0640315
S5	V3AB	Left	Even	0.15959	0.36921	0.208703
S5	V3AB	Left	Odd	0.0796252	0.162276	0.0898709
S5	V3AB	Right	Even	0.473281	0.47027	-0.00918779
S5	V3AB	Right	Odd	0.304244	0.265837	0.00241988
S5	IPS0	Left	Even	0.277516	0.391269	0.134437
S5	IPS0	Left	Odd	0.259781	0.324915	0.0657304
S5	IPS0	Right	Even	0.295177	0.18383	-0.0128202
S5	IPS0	Right	Odd	0.195979	0.157874	-0.0038644
S5	IPS1	Left	Even	0.0535892	0.239216	0.200583
S5	IPS1	Left	Odd	0.0344351	0.140004	0.111676
S5	IPS1	Right	Even	0.250379	0.227179	-0.00813317
S5	IPS1	Right	Odd	0.128423	0.120587	-0.0136584
S5	IPS2	Left	Even	0.0541053	0.274897	0.212691
S5	IPS2	Left	Odd	0.0402983	0.228501	0.181718
S5	IPS2	Right	Even	0.0550072	0.206462	0.168591
S5	IPS2	Right	Odd	0.0372917	0.186702	0.152297
S5	IPS3	Left	Even	0.111645	0.427246	0.307679
S5	IPS3	Left	Odd	0.0844901	0.325156	0.237135
S5	IPS3	Right	Even	0.0620857	0.241985	0.166272
S5	IPS3	Right	Odd	0.0591216	0.194743	0.140552
S5	IPS4	Left	Even	0.18004	0.433193	0.271634
S5	IPS4	Left	Odd	0.0996774	0.265078	0.153367
S5	IPS4	Right	Even	0.15288	0.22852	0.081333
S5	IPS4	Right	Odd	0.10778	0.165299	0.0227111
S5	IPS5	Left	Even	0.162408	0.364321	0.211028
S5	IPS5	Left	Odd	0.110289	0.22124	0.102006
S5	IPS5	Right	Even	0.085117	0.0942528	0.0091358
S5	IPS5	Right	Odd	0.0718832	0.0478754	-0.0164053
S5	sPCS1	Left	Even	0.0742723	0.329127	0.230895
S5	sPCS1	Left	Odd	0.0494242	0.255481	0.214699
S5	sPCS1	Right	Even	0.0539077	0.183163	0.148256
S5	sPCS1	Right	Odd	0.0117977	0.125625	0.110508
S5	sPCS2	Left	Even	0.0740414	0.287749	0.232115
S5	sPCS2	Left	Odd	0.0417515	0.244328	0.203238
S5	sPCS2	Right	Even	NaN	NaN	NaN
S5	sPCS2	Right	Odd	0.0751135	0.0823485	0.0307542
S5	iPCS	Left	Even	0.186791	0.405535	0.233908
S5	iPCS	Left	Odd	0.203301	0.383578	0.1533
S5	iPCS	Right	Even	0.186918	0.224529	0.037611
S5	iPCS	Right	Odd	0.128134	0.114656	0.0225367
S6	V1	Left	Even	0.175919	0.11515	-0.00889037
S6	V1	Left	Odd	0.216168	0.176917	-0.0328163
S6	V1	Right	Even	0.196548	0	-0.0932155
S6	V1	Right	Odd	0.325541	0.23692	-0.0799195
S6	V2	Left	Even	0.226488	0	-0.218435
S6	V2	Left	Odd	0.290934	0	-0.284679
S6	V2	Right	Even	0.190096	0.0269522	-0.115171
S6	V2	Right	Odd	0.265706	0.190332	-0.0445964
S6	V3	Left	Even	0.20308	0.0340391	-0.0526504
S6	V3	Left	Odd	0.214735	0.0711809	0.00668435
S6	V3	Right	Even	0.23093	0	-0.13029
S6	V3	Right	Odd	0.342717	0.254637	0.0062352
S6	hV4	Left	Even	0.244846	0	-0.244846
S6	hV4	Left	Odd	0.271902	0	-0.237159
S6	hV4	Right	Even	0.321818	0	-0.321818
S6	hV4	Right	Odd	0.382338	0	-0.376698
S6	VO1	Left	Even	0.120222	0.0441105	-0.0630108
S6	VO1	Left	Odd	0.150744	0.201759	0.0498393
S6	VO1	Right	Even	NaN	NaN	NaN
S6	VO1	Right	Odd	NaN	NaN	NaN
S6	VO2	Left	Even	NaN	NaN	NaN
S6	VO2	Left	Odd	NaN	NaN	NaN
S6	VO2	Right	Even	NaN	NaN	NaN
S6	VO2	Right	Odd	NaN	NaN	NaN
S6	PHC	Left	Even	NaN	NaN	NaN
S6	PHC	Left	Odd	NaN	NaN	NaN
S6	PHC	Right	Even	NaN	NaN	NaN
S6	PHC	Right	Odd	NaN	NaN	NaN
S6	LO1	Left	Even	0.242264	0.330423	0.0881592
S6	LO1	Left	Odd	0.156025	0.101559	0.00210812
S6	LO1	Right	Even	0.280903	0	-0.257217
S6	LO1	Right	Odd	0.376111	0	-0.340751
S6	LO2	Left	Even	0.275142	0	-0.275142
S6	LO2	Left	Odd	0.270497	0	-0.210083
S6	LO2	Right	Even	0.254193	0	-0.207988
S6	LO2	Right	Odd	0.352749	0.050304	-0.17364
S6	TO1	Left	Even	0.390921	0	-0.242715
S6	TO1	Left	Odd	0.442088	0.328369	-0.00866551
S6	TO1	Right	Even	0.253867	0	-0.232017
S6	TO1	Right	Odd	0.34734	0	-0.266133
S6	TO2	Left	Even	0.335258	0.3102	0.0720075
S6	TO2	Left	Odd	0.444467	0.514598	0.100761
S6	TO2	Right	Even	0.317532	0.158384	0.00270795
S6	TO2	Right	Odd	0.437886	0.405713	0.0220075
S6	V3AB	Left	Even	0.137724	0.0525332	-0.0851905
S6	V3AB	Left	Odd	0	0.0779607	0.0254936
S6	V3AB	Right	Even	0.176702	0	-0.158084
S6	V3AB	Right	Odd	0.296153	0.187052	-0.0217902
S6	IPS0	Left	Even	0.214956	0.162724	-0.00516193
S6	IPS0	Left	Odd	0.21074	0.177889	0.0250596
S6	IPS0	Right	Even	0.229915	0.144549	0.0284959
S6	IPS0	Right	Odd	0.226	0.209359	0.0232016
S6	IPS1	Left	Even	0.0866325	0.180038	0.0679309
S6	IPS1	Left	Odd	0.00697598	0.113452	0.102026
S6	IPS1	Right	Even	0.138583	0	-0.135179
S6	IPS1	Right	Odd	0.0682539	0.106937	0.0430805
S6	IPS2	Left	Even	0.119783	0.210131	0.111013
S6	IPS2	Left	Odd	0.0655261	0.209908	0.121608
S6	IPS2	Right	Even	0.170197	0.177713	0.04733
S6	IPS2	Right	Odd	0.143945	0.216309	0.0872365
S6	IPS3	Left	Even	0.119223	0.256891	0.134232
S6	IPS3	Left	Odd	0.0969554	0.227111	0.143265
S6	IPS3	Right	Even	0.126078	0.149072	0.0463032
S6	IPS3	Right	Odd	0.172591	0.19042	0.0511617
S6	IPS4	Left	Even	0.270315	0.414082	0.171285
S6	IPS4	Left	Odd	0.272362	0.406566	0.13344
S6	IPS4	Right	Even	0.216899	0.242159	0.0404376
S6	IPS4	Right	Odd	0.262517	0.282833	0.0187201
S6	IPS5	Left	Even	0.164634	0.171314	0.043713
S6	IPS5	Left	Odd	0.208584	0.262598	0.0759255
S6	IPS5	Right	Even	0.118298	0.128648	0.012498
S6	IPS5	Right	Odd	0.147639	0.205195	0.0624045
S6	sPCS1	Left	Even	0.0708612	0.252715	0.185745
S6	sPCS1	Left	Odd	0.0330814	0.176076	0.148084
S6	sPCS1	Right	Even	0.085556	0.166239	0.0935463
S6	sPCS1	Right	Odd	0.0542319	0.175944	0.110188
S6	sPCS2	Left	Even	0.0874374	0.129339	0.0532701
S6	sPCS2	Left	Odd	0.0631595	0.230569	0.132672
S6	sPCS2	Right	Even	0.0982846	0.225597	0.101328
S6	sPCS2	Right	Odd	0.101727	0.218743	0.12722
S6	iPCS	Left	Even	0.119952	0.174968	0.0304677
S6	iPCS	Left	Odd	0.0545496	0.199805	0.133966
S6	iPCS	Right	Even	0.123924	0.168807	0.0460542
S6	iPCS	Right	Odd	0.15948	0.203694	0.0548043
S7	V1	Left	Even	NaN	NaN	NaN
S7	V1	Left	Odd	0.01749	0.00680522	-0.00156963
S7	V1	Right	Even	NaN	NaN	NaN
S7	V1	Right	Odd	0	0	0
S7	V2	Left	Even	0.00417922	0.00161734	-0.00256188
S7	V2	Left	Odd	1.55431e-15	0	-1.55431e-15
S7	V2	Right	Even	NaN	NaN	NaN
S7	V2	Right	Odd	0.0200494	0.00388524	-0.0130249
S7	V3	Left	Even	0.237501	0.168283	-0.00314354
S7	V3	Left	Odd	0.0625304	0.0475503	-0.0171323
S7	V3	Right	Even	0.243445	0.164686	-0.00640847
S7	V3	Right	Odd	0.0918182	0.0393951	-0.0313317
S7	hV4	Left	Even	0.00021281	0.0365128	0.0363
S7	hV4	Left	Odd	NaN	NaN	NaN
S7	hV4	Right	Even	0.231681	0.180238	-0.0269851
S7	hV4	Right	Odd	0.181125	0.0590889	-0.0491687
S7	VO1	Left	Even	NaN	NaN	NaN
S7	VO1	Left	Odd	4.44089e-16	0	-4.44089e-16
S7	VO1	Right	Even	NaN	NaN	NaN
S7	VO1	Right	Odd	0.0243454	0.000369935	-0.018045
S7	VO2	Left	Even	NaN	NaN	NaN
S7	VO2	Left	Odd	0.00300805	0	-0.00300805
S7	VO2	Right	Even	NaN	NaN	NaN
S7	VO2	Right	Odd	0.0575585	0.00609702	-0.043657
S7	PHC	Left	Even	NaN	NaN	NaN
S7	PHC	Left	Odd	1.27676e-15	0	-5.55112e-17
S7	PHC	Right	Even	0.229303	0	-0.229303
S7	PHC	Right	Odd	0.0762832	0.00919624	-0.028572
S7	LO1	Left	Even	0.257494	0.100002	-0.0573096
S7	LO1	Left	Odd	0.120029	0.0379472	-0.0343223
S7	LO1	Right	Even	0.319542	0.160344	-0.0739629
S7	LO1	Right	Odd	0.235369	0.15364	-0.0422174
S7	LO2	Left	Even	0.054812	0.0542428	0.0043775
S7	LO2	Left	Odd	0.0576342	0.0204802	-0.0228504
S7	LO2	Right	Even	0.298599	0.0953189	-0.0664003
S7	LO2	Right	Odd	0.191742	0.110499	-0.0522081
S7	TO1	Left	Even	0.170103	0.0343306	-0.0466014
S7	TO1	Left	Odd	0.0524051	0.01621	-0.0220911
S7	TO1	Right	Even	0.422216	0	-0.320453
S7	TO1	Right	Odd	0.304978	0.267946	-0.00434369
S7	TO2	Left	Even	0.311444	0	-0.158359
S7	TO2	Left	Odd	0.215298	0.210425	0.0142413
S7	TO2	Right	Even	0.324443	0.2111	0.010721
S7	TO2	Right	Odd	0.230662	0.238446	0.00349211
S7	V3AB	Left	Even	0.265621	0.0993412	-0.0322066
S7	V3AB	Left	Odd	0.110969	0.0766339	-0.0171519
S7	V3AB	Right	Even	0.248113	0	-0.213576
S7	V3AB	Right	Odd	0.0855572	0.0478847	-0.0332906
S7	IPS0	Left	Even	0.330532	0.246393	-0.00850919
S7	IPS0	Left	Odd	0.235665	0.208218	-0.00162358
S7	IPS0	Right	Even	0.283875	0.214765	-0.043137
S7	IPS0	Right	Odd	0.150162	0.0697924	-0.0266818
S7	IPS1	Left	Even	0.219107	0.274498	0.0873464
S7	IPS1	Left	Odd	0.083863	0.127811	0.0416197
S7	IPS1	Right	Even	0.217064	0.102078	-0.00202384
S7	IPS1	Right	Odd	0.0885121	0.0788017	-0.0105117
S7	IPS2	Left	Even	0.0989271	0.289846	0.187261
S7	IPS2	Left	Odd	0.0348229	0.144574	0.0923451
S7	IPS2	Right	Even	0.147912	0.210093	0.0747457
S7	IPS2	Right	Odd	0.106249	0.0902231	-2.49848e-05
S7	IPS3	Left	Even	0.153716	0.302167	0.152682
S7	IPS3	Left	Odd	0.0763315	0.170408	0.0891226
S7	IPS3	Right	Even	0.163762	0.275658	0.13747
S7	IPS3	Right	Odd	0.0889847	0.101821	0.0408805
S7	IPS4	Left	Even	0.141154	0.25264	0.0798172
S7	IPS4	Left	Odd	0.080038	0.111159	0.0253449
S7	IPS4	Right	Even	0.2207	0.223327	-0.0149119
S7	IPS4	Right	Odd	0.0643373	0.0389979	-0.0170011
S7	IPS5	Left	Even	0.194753	0.230004	0.0713509
S7	IPS5	Left	Odd	0.0880069	0.115056	0.019268
S7	IPS5	Right	Even	0.178483	0.235805	0.0600091
S7	IPS5	Right	Odd	0.0992512	0.106408	0.00309291
S7	sPCS1	Left	Even	0.088524	0.237355	0.122807
S7	sPCS1	Left	Odd	0.0655469	0.12759	0.0490293
S7	sPCS1	Right	Even	0.100846	0.187357	0.0660373
S7	sPCS1	Right	Odd	0.0480597	0.0985646	0.0517605
S7	sPCS2	Left	Even	0.190837	0.312454	0.12303
S7	sPCS2	Left	Odd	0.0498736	0.0769407	0.015428
S7	sPCS2	Right	Even	NaN	NaN	NaN
S7	sPCS2	Right	Odd	0.023256	0.0345222	0.0119218
S7	iPCS	Left	Even	0.20487	0.235763	0.0603232
S7	iPCS	Left	Odd	0.0461213	0.0491943	0.00934466
S7	iPCS	Right	Even	0.241549	0.133593	-0.0807252
S7	iPCS	Right	Odd	0.117463	0.149826	0.0316878
S8	V1	Left	Even	NaN	NaN	NaN
S8	V1	Left	Odd	NaN	NaN	NaN
S8	V1	Right	Even	NaN	NaN	NaN
S8	V1	Right	Odd	0.133274	0	-0.133274
S8	V2	Left	Even	NaN	NaN	NaN
S8	V2	Left	Odd	0.0832453	0.0680846	-0.0151607
S8	V2	Right	Even	0.266939	0.183808	-0.0853635
S8	V2	Right	Odd	0.111093	0.0681682	-0.0103982
S8	V3	Left	Even	0.215029	0.134665	-0.0253345
S8	V3	Left	Odd	0.191454	0.133301	-0.0272508
S8	V3	Right	Even	NaN	NaN	NaN
S8	V3	Right	Odd	0.0672596	0.0573591	-0.0191895
S8	hV4	Left	Even	NaN	NaN	NaN
S8	hV4	Left	Odd	0.112001	0.106407	0.00136817
S8	hV4	Right	Even	NaN	NaN	NaN
S8	hV4	Right	Odd	NaN	NaN	NaN
S8	VO1	Left	Even	NaN	NaN	NaN
S8	VO1	Left	Odd	NaN	NaN	NaN
S8	VO1	Right	Even	NaN	NaN	NaN
S8	VO1	Right	Odd	NaN	NaN	NaN
S8	VO2	Left	Even	NaN	NaN	NaN
S8	VO2	Left	Odd	NaN	NaN	NaN
S8	VO2	Right	Even	NaN	NaN	NaN
S8	VO2	Right	Odd	NaN	NaN	NaN
S8	PHC	Left	Even	NaN	NaN	NaN
S8	PHC	Left	Odd	NaN	NaN	NaN
S8	PHC	Right	Even	NaN	NaN	NaN
S8	PHC	Right	Odd	NaN	NaN	NaN
S8	LO1	Left	Even	0.0443695	0.0508197	0.00645026
S8	LO1	Left	Odd	NaN	NaN	NaN
S8	LO1	Right	Even	0.367033	0.283323	-0.0585701
S8	LO1	Right	Odd	0.239921	0.11554	-0.0675549
S8	LO2	Left	Even	0.271609	0.261525	-0.0102493
S8	LO2	Left	Odd	0.261355	0.205146	-0.0133866
S8	LO2	Right	Even	0.386329	0.206575	-0.179754
S8	LO2	Right	Odd	0.113755	0.0552221	-0.0441413
S8	TO1	Left	Even	0.370471	0.368842	0.00148937
S8	TO1	Left	Odd	0.175294	0.0922599	-0.00967265
S8	TO1	Right	Even	0.418663	0.185578	0.00152749
S8	TO1	Right	Odd	0.284062	0.262564	0.00876001
S8	TO2	Left	Even	0.289388	0.324327	0.0552087
S8	TO2	Left	Odd	0.187496	0.204752	0.0215524
S8	TO2	Right	Even	0.259703	0.252484	0.0415843
S8	TO2	Right	Odd	0.224891	0.201906	0.00620632
S8	V3AB	Left	Even	NaN	NaN	NaN
S8	V3AB	Left	Odd	NaN	NaN	NaN
S8	V3AB	Right	Even	NaN	NaN	NaN
S8	V3AB	Right	Odd	0.123299	0.0883486	-0.037437
S8	IPS0	Left	Even	0.350366	0.390564	0.0391843
S8	IPS0	Left	Odd	0.336895	0.274909	-0.00804892
S8	IPS0	Right	Even	0.21004	0.151488	-0.0286708
S8	IPS0	Right	Odd	0.230602	0	-0.0990011
S8	IPS1	Left	Even	0.35645	0.309022	0.0277233
S8	IPS1	Left	Odd	0.409593	0.389464	-0.010864
S8	IPS1	Right	Even	0.190112	0.167738	-0.0243413
S8	IPS1	Right	Odd	0.0983464	0.0701305	-0.0234736
S8	IPS2	Left	Even	0.106292	0	-0.0761254
S8	IPS2	Left	Odd	0.107653	0.0811905	-0.0278104
S8	IPS2	Right	Even	0.102272	0.179219	0.0855859
S8	IPS2	Right	Odd	0.175547	0.219654	0.0284141
S8	IPS3	Left	Even	0.0125715	0.0861663	0.0704681
S8	IPS3	Left	Odd	0.0112483	0.0836955	0.060225
S8	IPS3	Right	Even	0.158387	0.120301	0.0149111
S8	IPS3	Right	Odd	0.219844	0.163697	-0.0376373
S8	IPS4	Left	Even	0.0579783	0.168376	0.116484
S8	IPS4	Left	Odd	0.0644586	0.118281	0.0516799
S8	IPS4	Right	Even	0.060042	0.187628	0.123591
S8	IPS4	Right	Odd	0.0736054	0.113701	0.0399891
S8	IPS5	Left	Even	0	0.0315761	6.37766e-05
S8	IPS5	Left	Odd	0.0019085	0.0582397	0.0582397
S8	IPS5	Right	Even	0.0955459	0.180971	0.0900149
S8	IPS5	Right	Odd	0.145187	0.138834	-0.00601659
S8	sPCS1	Left	Even	0.00120563	0.0361672	0.0361672
S8	sPCS1	Left	Odd	0.00179296	0.0185203	0.0185203
S8	sPCS1	Right	Even	0.0832349	0.189315	0.0852147
S8	sPCS1	Right	Odd	0.0764024	0.0850073	0.0229214
S8	sPCS2	Left	Even	0.0470259	0.142916	0.0958898
S8	sPCS2	Left	Odd	0.070952	0.0600807	0.0104081
S8	sPCS2	Right	Even	0.169468	0.327966	0.161998
S8	sPCS2	Right	Odd	0.138012	0.202428	0.0632433
S8	iPCS	Left	Even	NaN	NaN	NaN
S8	iPCS	Left	Odd	NaN	NaN	NaN
S8	iPCS	Right	Even	0.10106	0.124772	0.0237115
S8	iPCS	Right	Odd	0.0645758	0.0863471	0.017741

## Sheet: Fig. 4
Participant	Visual field map	Hemisphere	Run	Response component amplitude ratio	Compressive exponent on duration	Compressive exponent on frequency	Compressive exponent	Preferred duration	Preferred period	Minor response function extent	Major response function extent	response function aspect ratio	Response function orientation			Visual field map	Response component amplitude ratio			Compressive exponent on duration			Compressive exponent on frequency			Compressive exponent			Preferred duration			Preferred period			Minor response function extent			Major response function extent			Response function aspect ratio			Response function orientation
S1	V1	Left	Even	0.573287	0.55	1	0.587338	0.268078	0.525495	0.174694	0.842818	5.12951	74.7814				Median	2.5% CI	97.5% CI	Median	2.5% CI	97.5% CI	Median	2.5% CI	97.5% CI	Median	2.5% CI	97.5% CI	Median	2.5% CI	97.5% CI	Median	2.5% CI	97.5% CI	Median	2.5% CI	97.5% CI	Median	2.5% CI	97.5% CI	Median	2.5% CI	97.5% CI	Median	2.5% CI	97.5% CI
S1	V1	Left	Odd	1.05038	0.94	0.4375	0.994606	0.610345	0.701147	0.356529	0.934815	2.62199	49.2558			V1	2.48778	1.05038	8.27997	0.81375	0.6225	0.96	1	0.935	1	0.817525	0.746907	0.880278	0.42988	0.354707	0.49407	0.519077	0.500455	0.615089	0.167936	0.127102	0.242525	0.756851	0.633792	0.868126	4.68598	3.71947	5.5335	53.3492	50.3219	65.152
S1	V1	Right	Even	1.12763	0.7375	0.3575	0.7582	0.494137	0.575396	0.310841	0.749582	4.39223	55.6981			V2	3.16352	1.96064	7.18388	0.92	0.8275	1	0.9825	0.6775	1	0.768633	0.665825	0.825387	0.468876	0.376179	0.548026	0.537562	0.484955	0.699809	0.185363	0.130703	0.205788	0.704058	0.623569	0.894389	4.98432	3.63961	5.24038	49.1346	47.1235	54.3699
S1	V1	Right	Odd	0.93879	0.6525	0.2325	0.985896	0.452237	0.870741	0.302692	0.848356	2.98884	68.8671			V3	1.68219	1.20131	3.43834	0.805	0.75	0.955	0.805	0.511847	1	0.819877	0.790948	0.849229	0.367874	0.347477	0.397789	0.521814	0.499627	0.548529	0.202423	0.178236	0.226905	0.798861	0.661454	0.891069	4.78016	4.26248	5	45.9275	44.2899	50.0342
S1	V2	Left	Even	3.16352	1	0.6775	0.700142	0.523635	0.809199	0.294278	1.196	3.63961	40.1793			V4	4.43548	2.3266	12.3937	0.95	0.78	1	0.935	0.8125	1	0.869743	0.838171	0.95582	0.376641	0.350601	0.593522	0.592692	0.441154	0.687987	0.180505	0.141971	0.201472	0.831412	0.563158	0.914016	5	3.54995	6.31565	42.1605	36.6222	45.1963
S1	V2	Left	Odd	1.34462	0.92	0.445	0.462621	0.635236	0.863078	0.130349	0.55592	4.26486	47.8586			LO1	2.07724	1.11698	3.45888	0.825	0.735	0.945	0.915	0.6425	1	0.847189	0.810887	0.887457	0.402643	0.319624	0.483878	0.545089	0.517115	0.595694	0.210898	0.174722	0.245173	0.756663	0.596464	0.928906	4.69087	3.6605	5.41737	46.3901	44.9885	49.722
S1	V2	Right	Even	1.36209	0.885	0.465	0.717933	0.505488	0.518169	0.300357	0.64489	2.82485	50.7391			LO2	3.1954	2.23999	4.34533	0.93125	0.825	1	1	0.91375	1	0.835789	0.812618	0.896683	0.460493	0.381477	0.5076	0.582872	0.512763	0.649619	0.221638	0.180566	0.2645	0.90515	0.686024	1.04361	5	4.075	5.22941	48.8903	46.3911	50.696
S1	V2	Right	Odd	1.32824	0.8275	0.3925	0.887635	0.400976	0.70867	0.269957	0.623569	2.23918	59.1504			TO1	1.54844	1.29286	2.43858	0.815	0.765	0.8875	0.69875	0.5625	1	0.760794	0.64206	0.814828	0.416947	0.391898	0.478631	0.506198	0.441164	0.536731	0.217434	0.200327	0.258965	0.788599	0.677603	1.00891	4.29485	3.90984	4.89699	44.1861	41.9978	45
S1	V3	Left	Even	0.653917	1	0.46	0.686783	0.15403	0.347483	0.218567	0.91797	4.34146	42.8037			TO2	1.08019	0.901444	1.2942	0.8025	0.75375	0.825	0.49	0.4475	0.555	0.567974	0.504193	0.712194	0.362572	0.349683	0.40098	0.43979	0.387894	0.47317	0.229236	0.20925	0.239895	0.783588	0.675851	0.906092	4.19231	3.5919	4.39712	40.9157	36.5525	43.4567
S1	V3	Left	Odd	0.614681	0.98	0.435	0.808946	0.367874	0.616805	0.295299	0.859209	4.26248	44.1969			V3AB	0.747218	0.49042	1.42813	0.81	0.65	0.865	0.4425	0.37625	0.7925	0.726371	0.521194	0.793868	0.410494	0.395531	0.493395	0.526075	0.499192	0.559969	0.223282	0.186476	0.252917	0.715078	0.562441	0.871053	3.3985	2.92595	4.61143	45.5123	41.758	46.6045
S1	V3	Right	Even	1.36504	0.805	0.505	0.849229	0.347477	0.521814	0.234578	0.551706	2.83455	46.3829			IPS0	1.34347	0.868381	1.7201	0.835	0.78	0.895	0.505	0.44	0.7975	0.654517	0.551461	0.718282	0.423731	0.375612	0.510358	0.522771	0.497848	0.567508	0.223599	0.208058	0.259352	0.785907	0.644998	0.998503	4.41183	3.27254	5	42.5585	41.1314	44.8253
S1	V3	Right	Odd	1.3286	0.785	0.43	0.874394	0.396642	0.700941	0.216786	0.473906	2.42806	49.733			IPS1	0.957165	0.663448	1.26004	0.75375	0.655	0.848164	0.46375	0.343739	0.99625	0.42283	0.270149	0.577602	0.452102	0.415285	0.504148	0.52533	0.516402	0.592854	0.22942	0.195708	0.256925	0.619495	0.505571	0.672599	2.74866	2.41558	3.7173	36.9187	30.5453	43.0313
S1	hV4	Left	Even	21.6795	0.9375	0.8125	0.978411	0.350945	0.496863	0.159821	0.419736	2.62629	34.3565			IPS2	0.90739	0.796217	1.98473	0.85	0.81	0.88	0.34	0.315	0.7975	0.179569	0.132997	0.250799	0.540773	0.508738	0.568107	0.574969	0.536854	0.607048	0.26021	0.224855	0.277429	0.603505	0.539437	0.710232	2.62252	2.30958	2.98042	35.5454	24.8092	39.764
S1	hV4	Left	Odd	6.80473	0.9675	0.6575	0.959341	0.376641	0.687987	0.229779	0.563158	2.69414	19.7314			IPS3	0.883913	0.717779	1.67299	0.82625	0.76875	0.8375	0.3525	0.315	0.70875	0.171562	0.07339	0.2	0.501083	0.461168	0.548999	0.535934	0.515491	0.581787	0.259203	0.237605	0.273846	0.596041	0.562535	0.649756	2.62056	2.41577	2.76984	34.274	27.196	40.7014
S1	hV4	Right	Even	0.720971	0.695	0.61	0.95582	0.193211	0.339758	0.184702	0.579335	3.22508	-5.28953			IPS4	0.843604	0.665632	1.26965	0.795	0.76	0.865	0.395	0.3575	0.44	0.340209	0.211579	0.576574	0.431744	0.399322	0.497026	0.516113	0.488624	0.52939	0.275563	0.259246	0.302511	0.707534	0.630919	0.817354	2.71955	2.48331	3.26503	36.1181	33.2011	41.0457
S1	hV4	Right	Odd	0.198831	0.665	0.265	0.838506	0.192785	0.700435	0.293505	1.1678	3.86727	-227.961			IPS5	0.849563	0.722745	1.24306	0.83375	0.78	0.86	0.34125	0.325	0.3775	0.24333	0.187887	0.301482	0.447994	0.397447	0.538515	0.515633	0.489392	0.559621	0.259114	0.246824	0.271316	0.649712	0.561919	0.737209	2.71663	2.44338	3.24829	39.355	33.1428	42.7235
S1	LO1	Left	Even	0.168348	1	0.6425	0.810887	0.147152	0.349936	0.173137	0.467887	5.76789	84.8062			sPCS1	0.574004	0.380082	0.915426	0.8375	0.7925	0.87	0.3075	0.29375	0.66875	0.0985071	0.056923	0.157011	0.483759	0.449139	0.545997	0.541654	0.524743	0.553854	0.260916	0.244323	0.276941	0.545476	0.508066	0.676042	2.43999	2.19837	2.80785	30.4646	25.4827	34.7982
S1	LO1	Left	Odd	0.3924	1	0.465	0.823927	0.10227	0.545089	0.261423	0.642428	2.51038	35.1582			sPCS2	0.570436	0.419559	1.23859	0.8175	0.7375	0.8675	0.3575	0.305	0.39125	0.130559	0.0885415	0.177574	0.364147	0.34917	0.415353	0.444799	0.411298	0.510065	0.277052	0.250988	0.2901	0.665986	0.612786	0.808552	2.72883	2.4023	3.014	30.4894	23.5795	36.8939
S1	LO1	Right	Even	1.77663	0.825	0.605	0.727981	0.376145	0.567894	0.24141	0.697208	4.66078	45.2264			iPCS	0.499022	0.385961	0.807517	0.805	0.71875	0.885	0.47625	0.35625	0.7325	0.379448	0.233542	0.640008	0.367625	0.347964	0.412199	0.477535	0.414165	0.543145	0.260624	0.234366	0.276535	0.651882	0.594059	0.875974	3.07427	2.50278	4.37067	34.3908	26.9954	42.2772
S1	LO1	Right	Odd	1.38709	0.86	0.485	0.929682	0.438958	0.675125	0.221844	0.551047	2.77155	46.1375
S1	LO2	Left	Even	1.67758	0.8375	0.66	0.871136	0.125318	0.29991	0.16933	0.479109	5.33728	46.3911
S1	LO2	Left	Odd	1.60816	0.775	0.565	0.90841	0.461028	0.789832	0.284657	0.559876	2.06296	51.9902
S1	LO2	Right	Even	2.23999	0.97	1	0.962397	0.239365	0.336828	0.135111	0.710245	7.12311	47.5615
S1	LO2	Right	Odd	2.77209	1	1	0.981541	0.403971	0.485418	0.17966	1.04361	6.20606	49.7825
S1	TO1	Left	Even	2.5187	0.95	0.9425	0.902747	0.327385	0.351972	0.151584	0.459713	3.17992	40.5278
S1	TO1	Left	Odd	3.07118	1	0.945	0.907438	0.444457	0.49882	0.182739	0.657482	4.38077	45.0238
S1	TO1	Right	Even	1.34146	0.845	0.545	0.611673	0.339353	0.353712	0.210187	0.589631	3.11709	39.7545
S1	TO1	Right	Odd	1.35913	0.935	0.515	0.6	0.450041	0.522826	0.269068	1.38338	5.21975	44.6438
S1	TO2	Left	Even	0.673054	0.855	0.5	0.533678	0.200212	0.329362	0.205845	0.700472	3.14452	33.03
S1	TO2	Left	Odd	0.856172	0.89	0.47	0.567171	0.350316	0.421099	0.227897	0.894241	4.46457	36.2694
S1	TO2	Right	Even	0.983639	0.895	0.51	0.481936	0.298757	0.363823	0.199886	0.781177	3.59139	34.3604
S1	TO2	Right	Odd	1.13108	0.9075	0.48	0.442276	0.550072	0.595415	0.23326	1.36069	5.70978	39.9653
S1	V3AB	Left	Even	0.313833	0.98	0.395	0.397386	0.157877	0.349957	0.275868	0.790511	3.27071	42.2865
S1	V3AB	Left	Odd	0.381391	0.875	0.36	0.785225	0.395531	0.530122	0.161041	0.565551	3.3985	36.8047
S1	V3AB	Right	Even	0.708942	0.9825	0.435	0.408697	0.209625	0.294021	0.160786	0.434824	3.00781	45.5123
S1	V3AB	Right	Odd	0.802119	0.86	0.37	0.895721	0.354353	0.559969	0.155113	0.438161	2.92595	41.6832
S1	IPS0	Left	Even	0.869901	0.93	0.51	0.551429	0.2	0.269399	0.155867	0.731757	5.03462	38.048
S1	IPS0	Left	Odd	1.00819	0.995	0.405	0.601742	0.448976	0.526296	0.159694	0.883424	6.10264	42.4236
S1	IPS0	Right	Even	1.3723	0.955	0.44	0.37539	0.520994	0.535998	0.204173	1.34501	5.64388	41.8018
S1	IPS0	Right	Odd	1.51232	0.975	0.41	0.357616	0.714148	0.699446	0.174222	1.08612	6.07665	42.7798
S1	IPS1	Left	Even	0.592384	0.76	0.435	0.243837	0.3	0.452311	0.237705	1.04447	4.67401	41.3489
S1	IPS1	Left	Odd	0.701685	0.905	0.28	0.309323	0.50063	0.608006	0.147479	0.560745	3.91231	33.9169
S1	IPS1	Right	Even	0.89737	0.6925	0.4925	0.719673	0.399275	0.425667	0.16297	0.787733	6.22124	42.6736
S1	IPS1	Right	Odd	1.20868	0.94	0.425	0.316857	0.528685	0.64511	0.129777	0.489692	3.79165	36.1148
S1	IPS2	Left	Even	0.532565	1	0.4075	0.0271978	0.424001	0.542287	0.277429	1.00814	3.71699	37.9707
S1	IPS2	Left	Odd	0.18525	0.8775	0.295	0.0917221	0.524583	0.552689	0.189363	0.696348	3.73085	30.5995
S1	IPS2	Right	Even	2.96723	0.965	0.285	0.0250021	0.599652	0.630078	0.253373	0.765669	2.96468	34.2211
S1	IPS2	Right	Odd	3.1554	0.9275	0.645	0.110383	0.609108	0.643454	0.188313	0.567055	3.44142	30.0663
S1	IPS3	Left	Even	0.734004	0.87	0.35	0.0676614	0.372282	0.506291	0.217551	0.597428	2.81997	27.5481
S1	IPS3	Left	Odd	0.83935	0.885	0.2975	0.05853	0.548999	0.549123	0.235396	0.637345	2.87193	29.7008
S1	IPS3	Right	Even	0.483828	0.7525	0.375	0.0349641	0.496154	0.554939	0.234976	0.604186	2.76984	31.0288
S1	IPS3	Right	Odd	0.337273	0.8275	0.2675	0.0512311	0.590388	0.617143	0.214279	0.662166	4.08123	34.1764
S1	IPS4	Left	Even	0.526422	0.9	0.36	0.10248	0.179022	0.300356	0.243083	0.763685	3.02217	37.2496
S1	IPS4	Left	Odd	0.632142	0.89	0.32	0.154404	0.399763	0.443374	0.26746	0.980649	4.78304	33.5399
S1	IPS4	Right	Even	0.542826	0.9	0.41	0.219678	0.236064	0.352896	0.19675	0.685159	3.6347	36.2776
S1	IPS4	Right	Odd	0.881751	0.865	0.38	0.601906	0.520093	0.506991	0.221091	0.734411	4.8301	35.9587
S1	IPS5	Left	Even	0.757257	0.86	0.35	0.102772	0.322912	0.350772	0.258361	0.753294	3.01227	33.1428
S1	IPS5	Left	Odd	1.07741	0.865	0.325	0.11699	0.447537	0.496895	0.262405	0.937967	4.35704	34.6735
S1	IPS5	Right	Even	0.849563	0.7525	0.3775	0.0920228	0.343329	0.441154	0.240196	0.790711	3.56502	28.5187
S1	IPS5	Right	Odd	1.24306	0.835	0.32	0.262267	0.553364	0.560221	0.226903	0.670164	2.99913	28.3719
S1	sPCS1	Left	Even	0.706156	0.91	0.31	0.0217198	0.329221	0.428739	0.263288	0.805675	3.32133	29.8482
S1	sPCS1	Left	Odd	0.938999	0.8675	0.3	0.0247012	0.450181	0.50311	0.255371	0.703652	2.83776	29.5597
S1	sPCS1	Right	Even	NaN	NaN	NaN	0.0553147	0.483769	0.542628	0.244062	0.480844	2.06306	35.3555
S1	sPCS1	Right	Odd	0.0943084	1e-07	1e-07	0.0672708	0.716535	0.685039	0.219637	0.547811	2.75982	26.3624
S1	sPCS2	Left	Even	0.467195	0.88	0.345	0.0320261	0.15018	0.247052	0.28621	0.836385	3.00183	30.311
S1	sPCS2	Left	Odd	0.570436	0.855	0.34	0.0194662	0.285584	0.339446	0.277947	1.13955	3.73365	29.2645
S1	sPCS2	Right	Even	0.365475	1	0.415	0.229764	0.196052	0.274318	0.179761	0.642249	3.02433	27.4707
S1	sPCS2	Right	Odd	0.0838312	1e-07	1e-07	0.179558	0.535934	0.520093	0.230482	0.721963	2.91854	30.6679
S1	iPCS	Left	Even	0.420734	0.82	0.415	0.261772	0.299885	0.353342	0.254072	1.19162	4.78255	19.9297
S1	iPCS	Left	Odd	0.394686	0.615	0.325	0.212347	0.374418	0.383349	0.241536	0.69462	4.29103	29.6936
S1	iPCS	Right	Even	0.29086	1	0.535	0.78175	0.346012	0.352391	0.173166	1.04607	5.18887	23.7708
S1	iPCS	Right	Odd	0.706647	0.895	0.415	0.776029	0.640289	0.676133	0.105599	0.54115	6.03111	38.5687
S2	V1	Left	Even	NaN	NaN	NaN	NaN	NaN	NaN	NaN	NaN	NaN	NaN
S2	V1	Left	Odd	NaN	NaN	NaN	NaN	NaN	NaN	NaN	NaN	NaN	NaN
S2	V1	Right	Even	NaN	1	1	0.936571	0.366802	0.510103	0.149808	1.05091	6.25385	77.3602
S2	V1	Right	Odd	6.17471	0.98	1	0.816675	0.249265	0.334569	0.134152	0.584141	4.05271	68.1903
S2	V2	Left	Even	NaN	NaN	NaN	NaN	NaN	NaN	NaN	NaN	NaN	NaN
S2	V2	Left	Odd	NaN	NaN	NaN	NaN	NaN	NaN	NaN	NaN	NaN	NaN
S2	V2	Right	Even	5.11376	0.905	1	0.961699	0.4	0.434169	0.225772	0.973376	5	60.945
S2	V2	Right	Odd	3.66464	0.6875	1	0.686125	0.313453	0.349023	0.201424	0.64125	3.17297	47.3455
S2	V3	Left	Even	NaN	0.745	1	0.882499	0.128031	0.180158	0.194773	0.704584	4.05142	16.0522
S2	V3	Left	Odd	NaN	0.7325	1	0.983958	0.168083	0.21844	0.141488	0.85201	5.62395	45.4956
S2	V3	Right	Even	5.05647	0.89	1	0.895496	0.330443	0.375476	0.149727	0.748012	5.05181	43.2652
S2	V3	Right	Odd	2.85128	0.9575	1	0.885447	0.334306	0.353045	0.160562	0.646659	4.55266	44.2899
S2	hV4	Left	Even	NaN	NaN	NaN	NaN	NaN	NaN	NaN	NaN	NaN	NaN
S2	hV4	Left	Odd	NaN	NaN	NaN	NaN	NaN	NaN	NaN	NaN	NaN	NaN
S2	hV4	Right	Even	NaN	NaN	NaN	0.838171	0.4	0.441154	0.198374	0.813498	5	43.2131
S2	hV4	Right	Odd	NaN	1	1	0.81104	0.249504	0.355579	0.141474	0.556072	3.54995	45
S2	LO1	Left	Even	NaN	NaN	NaN	0.900203	0.0935948	0.0864284	0.19445	0.551727	2.83737	-3.12
S2	LO1	Left	Odd	NaN	NaN	NaN	0.987417	0.100422	0.0961141	0.0965665	0.533275	5.52236	42.7133
S2	LO1	Right	Even	NaN	0.33	1	0.979781	0.146478	0.182773	0.104983	0.56873	5.41737	50.036
S2	LO1	Right	Odd	2.0605	0.7	1	0.954862	0.348213	0.439804	0.139773	0.41588	2.99893	45.7727
S2	LO2	Left	Even	2.62781	1	1	0.755209	0.376059	0.416489	0.160098	1.03523	5.88234	37.8092
S2	LO2	Left	Odd	3.65134	0.91	1	0.81917	0.197963	0.325505	0.14763	0.63209	5	48.4005
S2	LO2	Right	Even	4.34533	1	1	0.982851	0.358507	0.504019	0.202843	0.981119	5.89672	45
S2	LO2	Right	Odd	5.30886	0.9525	1	0.874032	0.707317	0.789926	0.235789	1.28158	5.23031	49
S2	TO1	Left	Even	6.20083	0.73	1	0.757699	0.391898	0.424785	0.203599	1.0085	4.81952	34.9499
S2	TO1	Left	Odd	1.05308	0.745	1	0.614082	0.188921	0.296247	0.21815	0.677603	3.03982	32.7861
S2	TO1	Right	Even	2.35845	0.825	1	0.848986	0.348525	0.381903	0.197518	0.703402	3.7037	44.0197
S2	TO1	Right	Odd	2.70975	0.865	1	0.821025	0.25	0.346659	0.203136	0.570187	3.32922	45
S2	TO2	Left	Even	5.90072	0.73	1	0.6	0.242412	0.32384	0.194781	0.77517	4.25276	41.0079
S2	TO2	Left	Odd	8.03072	0.695	1	0.753806	0.298835	0.351725	0.21636	0.67951	3.60993	34.0479
S2	TO2	Right	Even	4.51123	0.805	1	0.83042	0.40098	0.443045	0.183378	0.672192	4.39262	34.8383
S2	TO2	Right	Odd	3.15267	0.86	1	0.795495	0.35	0.390838	0.192435	0.597052	3.42432	41.7239
S2	V3AB	Left	Even	4.55178	0.69	1	0.816131	0.485971	0.511377	0.234117	1.12622	5.02229	42.1934
S2	V3AB	Left	Odd	0.731861	0.64	1	0.758135	0.339276	0.411059	0.198089	0.927544	5.16474	41.758
S2	V3AB	Right	Even	3.35743	0.865	1	0.824089	0.493395	0.612835	0.239272	0.871053	3.46785	46.6045
S2	V3AB	Right	Odd	2.76933	0.835	1	0.687577	0.402182	0.523757	0.223282	0.589233	2.77144	47.2039
S2	IPS0	Left	Even	NaN	NaN	NaN	0.791896	0.642989	0.681538	0.269466	1.08619	4.0125	20.8442
S2	IPS0	Left	Odd	NaN	1	0.94	0.536313	0.434729	0.571295	0.21579	0.644998	3.12013	40.9576
S2	IPS0	Right	Even	2.19572	0.7425	1	0.824423	0.600816	0.674933	0.231245	0.689629	3.27254	38.6022
S2	IPS0	Right	Odd	4.76073	0.895	1	0.786485	0.499722	0.611992	0.226402	0.634166	2.98222	42.4672
S2	IPS1	Left	Even	NaN	0.65	1	0.510282	0.50373	0.529432	0.295971	0.742186	2.57146	30.5453
S2	IPS1	Left	Odd	2.37583	0.655	1	0.260156	0.375301	0.470785	0.264235	0.683678	2.76562	42.9393
S2	IPS1	Right	Even	NaN	NaN	NaN	0.771676	0.593074	0.675676	0.231184	0.44177	2.17359	26.2598
S2	IPS1	Right	Odd	20.2839	1	1	0.274928	0.507203	0.661954	0.227657	0.603759	2.73171	35.3978
S2	IPS2	Left	Even	NaN	NaN	NaN	0.724071	0.550431	0.64664	0.245748	0.454204	1.91343	34.5679
S2	IPS2	Left	Odd	NaN	NaN	NaN	0.123012	0.474315	0.591839	0.224	0.559273	2.51932	40.4432
S2	IPS2	Right	Even	2.62158	0.645	1	0.404753	0.508734	0.531665	0.285453	0.63692	2.61445	19.0813
S2	IPS2	Right	Odd	5.66782	0.745	1	0.323921	0.425636	0.528509	0.249114	0.502637	2.08494	39.0849
S2	IPS3	Left	Even	2.73477	0.64	0.985	0.425341	0.527076	0.576085	0.286199	0.518116	1.96538	27.196
S2	IPS3	Left	Odd	14.507	0.62	0.995	0.163669	0.404371	0.515915	0.263234	0.598107	2.3007	39.9669
S2	IPS3	Right	Even	3.65558	0.675	1	0.782969	0.520756	0.584634	0.278294	0.516898	2.15169	42.6492
S2	IPS3	Right	Odd	2.10099	1	1	0.326437	0.375625	0.505266	0.260217	0.717238	2.73193	39.3833
S2	IPS4	Left	Even	NaN	0.405	1	0.6	0.468064	0.527958	0.330235	0.729085	2.41664	14.8412
S2	IPS4	Left	Odd	NaN	0.4975	1	0.205338	0.304268	0.403458	0.282774	0.696504	2.48331	33.8245
S2	IPS4	Right	Even	NaN	NaN	NaN	0.849579	0.585726	0.641399	0.337358	0.469615	1.70321	29.2057
S2	IPS4	Right	Odd	5.2006	0.6525	1	0.60368	0.568119	0.614359	0.27861	0.647355	2.5	34.2431
S2	IPS5	Left	Even	NaN	0.515	1	0.702544	0.4812	0.527433	0.27376	0.512137	2.1167	42.4953
S2	IPS5	Left	Odd	0.186325	0.465	1	0.230652	0.303702	0.368088	0.244875	0.649858	2.62349	45.1598
S2	IPS5	Right	Even	NaN	NaN	NaN	0.737799	0.559956	0.614359	0.300446	0.449046	1.66667	40.7653
S2	IPS5	Right	Odd	NaN	NaN	NaN	0.238707	0.485348	0.614359	0.280757	0.579138	2.16448	37.0471
S2	sPCS1	Left	Even	NaN	NaN	NaN	0.18937	0.397933	0.461135	0.319767	0.667739	2.14831	12.975
S2	sPCS1	Left	Odd	NaN	0.4	1	0.0753475	0.369714	0.448491	0.296354	0.5496	1.86206	42.6308
S2	sPCS1	Right	Even	NaN	NaN	NaN	0.239824	0.414583	0.524743	0.280401	0.528933	2.07255	32.8365
S2	sPCS1	Right	Odd	NaN	NaN	NaN	0.158415	0.455585	0.615321	0.244724	0.534929	2.17013	37.6219
S2	sPCS2	Left	Even	NaN	0.145	0.99	0.266597	0.387822	0.411298	0.327081	0.689724	2.20285	23.2159
S2	sPCS2	Left	Odd	NaN	0.545	0.95	0.137265	0.302532	0.36156	0.274701	0.626284	2.28221	39.7852
S2	sPCS2	Right	Even	NaN	NaN	NaN	0.461918	0.361035	0.409708	0.270794	0.574106	2.98557	20.077
S2	sPCS2	Right	Odd	NaN	NaN	NaN	0.34741	0.448456	0.481803	0.237078	0.479984	2.34332	44.9078
S2	iPCS	Left	Even	NaN	0.635	1	0.816908	0.501986	0.566577	0.279262	0.597302	2.24226	29.1226
S2	iPCS	Left	Odd	NaN	0.4375	1	0.377145	0.357958	0.441154	0.276535	0.614942	2.3305	45
S2	iPCS	Right	Even	14.7349	0.62	1	0.827037	0.45165	0.516512	0.183329	0.556608	2.75473	45.2728
S2	iPCS	Right	Odd	10.1405	0.9325	1	0.740448	0.447853	0.496406	0.204	0.644813	4.53041	39.8774
S3	V1	Left	Even	NaN	0.415	0.59	0.987544	0.11941	0.12849	0.127102	0.633792	5.4282	43.9246
S3	V1	Left	Odd	NaN	0.2575	1	NaN	NaN	NaN	NaN	NaN	NaN	NaN
S3	V1	Right	Even	NaN	NaN	NaN	NaN	NaN	NaN	NaN	NaN	NaN	NaN
S3	V1	Right	Odd	NaN	NaN	NaN	NaN	NaN	NaN	NaN	NaN	NaN	NaN
S3	V2	Left	Even	3.06195	1	1	0.856403	0.301694	0.349939	0.151911	0.862431	5.72722	44.5816
S3	V2	Left	Odd	1.96064	0.81	1	0.775609	0.736362	0.729868	0.341396	1.6455	4.6779	43.329
S3	V2	Right	Even	3.60324	0.485	1	0.8	0.55	0.874167	0.377435	0.973684	2.40821	32.0555
S3	V2	Right	Odd	NaN	NaN	NaN	0.985779	0.696325	0.789835	0.357044	1.80258	5.04863	50.5823
S3	V3	Left	Even	1.51274	0.7575	1	0.8	0.361651	0.500438	0.241485	0.973684	4.27188	41.1998
S3	V3	Left	Odd	1.79642	0.82	1	0.790948	0.343943	0.527441	0.196064	1.07225	5	41.7557
S3	V3	Right	Even	1.56796	0.905	1	0.986991	0.349252	0.71003	0.319409	1.5921	4.33743	54.8397
S3	V3	Right	Odd	NaN	0.45	1	0.999846	0.560275	0.666047	0.396468	1.58161	3.99619	47.2074
S3	hV4	Left	Even	15.752	0.655	1	0.82	0.593522	0.730553	0.343364	1.25759	3.53603	37.8562
S3	hV4	Left	Odd	0.59356	0.78	1	0.974506	0.372104	0.603603	0.180505	0.95251	5	36.6222
S3	hV4	Right	Even	NaN	0.555	1	0.552196	0.656723	0.753521	0.245454	0.905701	3.44268	25.5536
S3	hV4	Right	Odd	NaN	0.825	1	0.891896	0.723146	0.926621	0.201472	0.970258	4.81584	38.2732
S3	LO1	Left	Even	3.12042	0.735	0.9425	0.579415	0.483878	0.570421	0.269173	0.463731	1.97391	34.6213
S3	LO1	Left	Odd	NaN	0.9425	0.9475	0.587293	0.498953	0.563331	0.245173	1.1263	4.04513	27.2752
S3	LO1	Right	Even	9.7159	0.945	1	0.935704	0.238673	0.400864	0.34004	1.67489	5.27929	47.5503
S3	LO1	Right	Odd	NaN	0.435	1	0.918795	0.5648	0.607973	0.234259	0.791376	3.29182	40.4885
S3	LO2	Left	Even	3.29008	1	1	0.836673	0.498063	0.768217	0.31077	1.12272	3.68196	39.8941
S3	LO2	Left	Odd	3.1954	1	1	0.813752	0.487459	0.619341	0.216459	1.09515	4.60198	41.2479
S3	LO2	Right	Even	6.88681	1	1	0.95242	0.684564	0.786299	0.300357	1.50452	4.36976	44.2754
S3	LO2	Right	Odd	5.36099	1	1	0.935524	0.729671	0.77349	0.304577	1.35869	5.12658	38.7939
S3	TO1	Left	Even	2.30167	0.8525	1	0.763855	0.558609	0.595764	0.296908	1.07595	3.90984	38.8845
S3	TO1	Left	Odd	NaN	0.815	1	0.671806	0.420239	0.544939	0.246375	0.931825	4.2246	36.945
S3	TO1	Right	Even	10.2601	0.9625	1	0.982917	0.631919	0.681934	0.206532	1.33907	4.89369	45.447
S3	TO1	Right	Odd	NaN	1	1	0.980624	0.676526	0.697288	0.190702	1.18831	5.93583	36.0635
S3	TO2	Left	Even	1.06547	0.85	1	0.556535	0.398311	0.441154	0.266316	0.853182	3.60406	35.8733
S3	TO2	Left	Odd	2.15987	0.82	1	0.445477	0.203111	0.327832	0.245287	0.768396	3.2408	36.8356
S3	TO2	Right	Even	1.44539	0.7475	1	0.857296	0.472841	0.506981	0.239895	0.974904	4.30822	35.6326
S3	TO2	Right	Odd	2.24064	0.825	1	0.860795	0.248972	0.35549	0.191274	0.867557	4.80338	42.579
S3	V3AB	Left	Even	NaN	0.515	1	0.499689	0.561192	0.669153	0.338644	1.34309	2.76234	30.5797
S3	V3AB	Left	Odd	NaN	0.78	1	0.425165	0.545409	0.614183	0.27432	1.15539	4.88703	29.9635
S3	V3AB	Right	Even	NaN	NaN	NaN	0.11536	0.55	0.527881	0.262826	0.295467	1.35963	30.9445
S3	V3AB	Right	Odd	NaN	NaN	NaN	0.119565	0.474693	0.552066	0.213424	1.13766	4.73602	33.5356
S3	IPS0	Left	Even	2.28731	0.8475	1	0.464325	0.423394	0.497644	0.259352	1.07027	4.21499	38.1265
S3	IPS0	Left	Odd	3.18249	0.78	1	0.583796	0.400092	0.496929	0.216865	1.06582	5.04523	26.8654
S3	IPS0	Right	Even	7.34963	0.955	1	0.955712	0.546759	0.608278	0.133206	1.06176	6.61255	43.1224
S3	IPS0	Right	Odd	1.77072	0.735	1	0.848384	0.400123	0.504374	0.215291	0.931305	5	37.556
S3	IPS1	Left	Even	NaN	NaN	NaN	0.164859	0.457733	0.51888	0.286539	0.486414	1.85421	15.2757
S3	IPS1	Left	Odd	NaN	NaN	NaN	0.300731	0.441893	0.528022	0.25497	0.969335	3.86058	13.5655
S3	IPS1	Right	Even	7.71378	0.935	1	0.172982	0.45957	0.576844	0.275388	0.710223	2.78884	6.74196
S3	IPS1	Right	Odd	1.86001	0.7775	1	0.617705	0.535596	0.592854	0.25888	0.996715	3.83226	20.6672
S3	IPS2	Left	Even	NaN	NaN	NaN	0.179132	0.535724	0.568353	0.264408	0.768421	2.83751	1.42892
S3	IPS2	Left	Odd	NaN	NaN	NaN	0.230208	0.518331	0.580003	0.259662	1.13406	4.36683	4.66133
S3	IPS2	Right	Even	NaN	NaN	NaN	0.142981	0.529979	0.537866	0.270023	0.82246	2.98042	-2.50448e-06
S3	IPS2	Right	Odd	NaN	0.84	1	0.387349	0.550422	0.597752	0.260758	1.07031	4.16476	9.53775
S3	IPS3	Left	Even	NaN	NaN	NaN	0.0943528	0.444934	0.513299	0.282992	0.770437	2.68498	5.08276
S3	IPS3	Left	Odd	NaN	NaN	NaN	0.189671	0.450259	0.520377	0.286199	1.16666	3.99868	8.12859
S3	IPS3	Right	Even	NaN	0.61	0.98	0.115535	0.500104	0.533861	0.275544	0.611665	2.2429	2.56617
S3	IPS3	Right	Odd	NaN	0.63	1	0.254368	0.52499	0.547479	0.263804	1.11492	4.16902	7.38744
S3	IPS4	Left	Even	4.06613	0.765	1	0.180006	0.432551	0.505849	0.306312	0.906678	2.81781	10.5844
S3	IPS4	Left	Odd	6.92172	0.64	1	0.374189	0.363721	0.484323	0.265735	1.1145	4.06552	14.0105
S3	IPS4	Right	Even	13.0865	0.91	1	0.810523	0.544088	0.583004	0.302511	0.876961	2.62834	28.7006
S3	IPS4	Right	Odd	NaN	0.87	1	0.803186	0.491912	0.52939	0.227092	0.959856	4.35695	17.3578
S3	IPS5	Left	Even	NaN	NaN	NaN	0.150566	0.402667	0.490818	0.276316	0.678716	2.72083	18.1343
S3	IPS5	Left	Odd	5.12447	0.9	1	0.2	0.386787	0.470317	0.269108	1.02837	3.7735	11.1162
S3	IPS5	Right	Even	NaN	NaN	NaN	0.180006	0.440935	0.544911	0.276316	0.477184	1.92082	20.0293
S3	IPS5	Right	Odd	NaN	NaN	NaN	0.337758	0.440491	0.527086	0.256082	0.649565	2.71243	17.0403
S3	sPCS1	Left	Even	NaN	NaN	NaN	0.144635	0.458916	0.527096	0.26217	0.824428	3.33001	2.41468
S3	sPCS1	Left	Odd	NaN	NaN	NaN	0.204574	0.524654	0.527757	0.260242	1.16766	4.50354	7.63663
S3	sPCS1	Right	Even	NaN	NaN	NaN	0.135732	0.489651	0.528688	0.265065	0.967627	3.65829	1.89411
S3	sPCS1	Right	Odd	NaN	NaN	NaN	0.345593	0.540006	0.548559	0.260843	1.15343	4.34738	7.52558
S3	sPCS2	Left	Even	NaN	NaN	NaN	0.129503	0.357741	0.441154	0.295262	1.0059	3.17925	10.754
S3	sPCS2	Left	Odd	NaN	NaN	NaN	0.180006	0.324058	0.428217	0.276316	1.05096	3.64131	12.8416
S3	sPCS2	Right	Even	1.92503	0.72	0.995	0.743008	0.399258	0.513632	0.280443	0.874497	3.40593	14.688
S3	sPCS2	Right	Odd	NaN	0.6775	1	0.78156	0.392944	0.483881	0.24812	1.15068	4.80766	16.0745
S3	iPCS	Left	Even	NaN	0.805	1	0.263884	0.489249	0.51987	0.234582	0.676296	2.51073	19.2558
S3	iPCS	Left	Odd	NaN	0.71	1	0.371889	0.51279	0.517484	0.279609	1.13275	4.07116	12.5907
S3	iPCS	Right	Even	2.34516	0.695	1	0.992725	0.315118	0.439805	0.231213	1.00285	5.13732	44.6735
S3	iPCS	Right	Odd	2.63728	0.785	1	0.990005	0.15313	0.338982	0.218424	0.880805	4.40213	32.293
S4	V1	Left	Even	4.35508	0.9825	0.8325	0.823986	0.401139	0.615089	0.242525	0.893434	4.35715	51.4352
S4	V1	Left	Odd	0.4661	0.58	0.87	0.818374	0.422724	0.48426	0.120307	0.792056	6.04592	48.6507
S4	V1	Right	Even	25.0175	0.825	1	NaN	NaN	NaN	NaN	NaN	NaN	NaN
S4	V1	Right	Odd	11.0715	1	1	0.82	0.1	0.13818	0.112632	0.76412	5.78548	50.8898
S4	V2	Left	Even	0.693486	0.675	0.295	0.942012	0.394128	0.447462	0.192413	0.799718	5.37413	71.9596
S4	V2	Left	Odd	5.47082	1	1	0.95474	0.704759	0.690947	0.130664	0.880688	5.11228	48.4935
S4	V2	Right	Even	12.4807	1	1	0.932945	0.375172	0.455856	0.192796	0.612106	3.4582	54.1241
S4	V2	Right	Odd	10.6464	1	1	0.631507	0.113335	0.099765	0.0948268	0.471998	4.62096	46.9015
S4	V3	Left	Even	0.713151	0.795	0.565	0.826515	0.397789	0.544729	0.258912	0.798861	3.11388	63.2315
S4	V3	Left	Odd	3.79302	0.725	1	0.870749	0.396415	0.470357	0.129704	0.925554	5.36068	50.262
S4	V3	Right	Even	3.08366	0.745	0.91	0.945669	0.449065	0.518089	0.226905	0.855752	5.52308	72.7616
S4	V3	Right	Odd	4.39215	0.965	1	0.851207	0.116281	0.0947441	0.100591	0.632748	5.20688	45.0821
S4	hV4	Left	Even	14.4241	0.8225	0.875	NaN	NaN	NaN	NaN	NaN	NaN	NaN
S4	hV4	Left	Odd	10.6147	0.81	0.935	0.969294	0.612891	0.686628	0.173249	0.859777	6.06991	52.8252
S4	hV4	Right	Even	4.54248	0.98	1	0.917006	0.110292	0.0947441	0.0447722	0.616109	9.86537	45.7946
S4	hV4	Right	Odd	4.26834	1	1	0.853566	0.100643	0.0947441	0.083829	0.389964	7.31477	48.5601
S4	LO1	Left	Even	2.18517	0.69	0.8625	0.863018	0.46017	0.595694	0.26843	1.27409	4.66696	73.9364
S4	LO1	Left	Odd	3.79733	0.8425	0.9925	0.889632	0.319624	0.410181	0.123278	0.905742	5.15186	52.5546
S4	LO1	Right	Even	6.50837	0.8775	0.915	0.755959	0.946497	0.855394	0.239246	1.699	6.6478	50.6974
S4	LO1	Right	Odd	7.42555	0.97	1	0.81684	0.308394	0.451518	0.143459	0.928906	6.12571	47.7167
S4	LO2	Left	Even	2.17174	0.9	0.575	0.621327	0.381477	0.613233	0.39961	0.902	2.81505	51.1249
S4	LO2	Left	Odd	3.94891	0.81	0.805	0.784469	0.333305	0.452857	0.337101	0.888569	3.75657	49.8155
S4	LO2	Right	Even	1.18089	0.525	0.8275	0.884029	0.3996	0.437079	0.282822	0.972876	5	57.3274
S4	LO2	Right	Odd	3.08913	0.825	1	0.902723	0.494669	0.521508	0.172253	1.05058	5.69015	51.0043
S4	TO1	Left	Even	0.717797	0.64	0.48	0.899709	0.364115	0.476034	0.266458	0.680198	4.98925	53.7057
S4	TO1	Left	Odd	1.74774	0.6175	1	0.82	0.102759	0.0947441	0.0705781	0.449484	5	45
S4	TO1	Right	Even	1.38111	0.65	0.48	0.8	0.413655	0.501064	0.199955	0.714984	4.22255	52.5844
S4	TO1	Right	Odd	3.73808	0.795	1	0.803532	0.645071	0.682507	0.172133	1.00891	6.24473	47.7091
S4	TO2	Left	Even	0.759501	0.765	0.41	0.674623	0.384628	0.533728	0.273636	0.627394	2.81461	47.5858
S4	TO2	Left	Odd	0.864991	0.7575	0.475	0.808767	0.509233	0.509846	0.348056	0.671136	4.36851	45.1066
S4	TO2	Right	Even	0.607264	0.62	0.355	0.794812	0.39988	0.441465	0.235493	0.667974	2.9683	49.9306
S4	TO2	Right	Odd	0.894639	0.725	0.66	0.763797	0.580612	0.603738	0.230575	0.98372	4.39712	44.4152
S4	V3AB	Left	Even	0.174117	0.6225	0.3725	0.671299	0.410494	0.491892	0.255005	0.550914	2.56919	51.7206
S4	V3AB	Left	Odd	0.331559	0.785	0.59	0.743388	0.167572	0.169145	0.176611	0.715078	2.75049	45.7344
S4	V3AB	Right	Even	0.793286	0.495	0.18	0.851891	0.400154	0.408334	0.186476	0.583271	4.61143	45.6417
S4	V3AB	Right	Odd	0.49042	0.4275	0.03	0.8	0.506582	0.56113	0.153684	0.969441	6.24022	48.282
S4	IPS0	Left	Even	0.478361	0.725	0.36	0.487286	0.35036	0.497848	0.308195	0.660412	2.17294	58.497
S4	IPS0	Left	Odd	0.52438	0.725	0.37	0.6	0.546368	0.526557	0.340764	0.8058	2.54463	48.4612
S4	IPS0	Right	Even	0.790851	0.5125	0.315	0.863512	0.447046	0.52456	0.272721	1.00423	4.75902	62.4076
S4	IPS0	Right	Odd	1.76281	0.8	0.975	0.82	0.12799	0.10472	0.102054	0.509572	5	48.5081
S4	IPS1	Left	Even	0.670266	0.72	0.36	0.258765	0.383245	0.517737	0.290001	0.563158	2.05728	47.6084
S4	IPS1	Left	Odd	0.647087	0.7475	0.34	0.574068	0.581282	0.703545	0.335879	0.658623	2.41558	45
S4	IPS1	Right	Even	0.596336	0.3425	0.0350001	0.236526	0.504148	0.609911	0.262661	0.483994	1.96111	37.7227
S4	IPS1	Right	Odd	1.83615	0.5925	1	0.692046	0.618739	0.698451	0.239078	0.446044	2.24307	43.3883
S4	IPS2	Left	Even	0.893842	0.85	0.31	0.18542	0.438235	0.529835	0.30592	0.519601	1.79012	44.3717
S4	IPS2	Left	Odd	0.587958	0.845	0.315	0.269421	0.580422	0.695346	0.353937	0.608961	1.92017	40.4535
S4	IPS2	Right	Even	2.59307	0.785	0.345	0.0994512	0.51458	0.592934	0.272579	0.460526	1.85612	36.5228
S4	IPS2	Right	Odd	0.807792	0.88	0.28	0.0592902	0.612521	0.689639	0.304883	0.608768	2.28225	34.2538
S4	IPS3	Left	Even	0.587603	0.84	0.32	0.082972	0.350455	0.441644	0.307937	0.563271	1.91501	45.6644
S4	IPS3	Left	Odd	0.380056	0.835	0.31	0.2	0.477402	0.515067	0.397105	0.775233	2.18513	41.436
S4	IPS3	Right	Even	1.67299	0.825	0.29	0.0738181	0.483762	0.587488	0.272148	0.541026	2.21721	41.7881
S4	IPS3	Right	Odd	0.818062	0.875	0.29	0.0640211	0.569857	0.588169	0.326708	1.011	2.65937	38.2276
S4	IPS4	Left	Even	0.557954	0.785	0.34	0.4	0.352543	0.507098	0.304663	0.660667	2.33014	51.7542
S4	IPS4	Left	Odd	0.349394	0.795	0.33	0.340612	0.4	0.470868	0.370797	0.857509	2.5	45
S4	IPS4	Right	Even	1.16077	0.7075	0.3325	0.628802	0.468581	0.629668	0.277333	0.563158	2.1558	51.4864
S4	IPS4	Right	Odd	1.24968	0.76	0.46	0.211579	0.606929	0.615864	0.31552	0.990291	3.07043	45
S4	IPS5	Left	Even	0.666403	0.79	0.33	0.301482	0.348774	0.416058	0.265905	0.58728	2.32084	50.0965
S4	IPS5	Left	Odd	0.450402	0.8325	0.32	0.280031	0.398765	0.4263	0.366512	1.17412	2.89673	41.5974
S4	IPS5	Right	Even	0.986817	0.795	0.295	0.283091	0.448451	0.532187	0.237195	0.538112	2.48736	46.1163
S4	IPS5	Right	Odd	0.722745	0.82	0.335	0.259838	0.584202	0.559315	0.297166	1.05479	3.85931	42.7235
S4	sPCS1	Left	Even	0.497648	0.8725	0.295	0.0560872	0.402586	0.468343	0.334527	0.5112	1.61762	31.0811
S4	sPCS1	Left	Odd	0.380082	0.845	0.305	0.145431	0.466557	0.610914	0.351197	0.684344	2.04875	45
S4	sPCS1	Right	Even	NaN	NaN	NaN	0.0526843	0.526037	0.55915	0.261521	0.504933	2.04562	20.7352
S4	sPCS1	Right	Odd	NaN	NaN	NaN	0.0183629	0.596656	0.678572	0.31705	0.74653	2.43655	31.7653
S4	sPCS2	Left	Even	0.419559	0.87	0.295	0.0593373	0.33868	0.408897	0.2901	0.564361	1.8756	42.2839
S4	sPCS2	Left	Odd	0.332681	0.865	0.295	0.0472535	0.349922	0.355989	0.347588	0.780719	2.40669	36.8939
S4	sPCS2	Right	Even	0.886737	0.795	0.28	0.0810821	0.446079	0.52718	0.280181	0.601831	2.33863	33.5584
S4	sPCS2	Right	Odd	0.633837	0.88	0.315	0.0570062	0.543466	0.530084	0.33424	0.973684	2.79787	39.3602
S4	iPCS	Left	Even	0.353036	0.805	0.3225	0.194673	0.327235	0.60648	0.283493	0.568062	1.87246	51.1179
S4	iPCS	Left	Odd	0.389627	0.8475	0.3275	0.426472	0.37624	0.50799	0.333545	0.610766	2.28148	46.2558
S4	iPCS	Right	Even	NaN	NaN	NaN	0.228775	0.382795	0.765591	0.264933	0.54791	1.89179	53.3063
S4	iPCS	Right	Odd	NaN	NaN	NaN	0.4	0.486874	0.883254	0.313533	0.658952	1.66667	45
S5	V1	Left	Even	NaN	NaN	NaN	NaN	NaN	NaN	NaN	NaN	NaN	NaN
S5	V1	Left	Odd	NaN	NaN	NaN	NaN	NaN	NaN	NaN	NaN	NaN	NaN
S5	V1	Right	Even	NaN	1	0.9825	NaN	NaN	NaN	NaN	NaN	NaN	NaN
S5	V1	Right	Odd	NaN	NaN	NaN	NaN	NaN	NaN	NaN	NaN	NaN	NaN
S5	V2	Left	Even	7.18388	1	0.8725	0.584058	0.604382	0.715819	0.169862	0.908049	4.96863	54.6157
S5	V2	Left	Odd	2.22394	1	0.42	0.7008	0.533164	0.52549	0.0608743	0.648778	12.0381	46.5545
S5	V2	Right	Even	19.7641	1	1	0.850773	0.850165	0.767022	0.130215	1.00799	7.74559	48.7256
S5	V2	Right	Odd	18.6591	1	1	0.577693	0.714002	0.699774	0.0961571	0.959789	10.9274	47.5523
S5	V3	Left	Even	0.701679	0.955	0.465	0.754983	0.543817	0.689364	0.250657	0.891069	4.78016	44.27
S5	V3	Left	Odd	0.81187	0.79	0.505	0.680886	0.387698	0.499627	0.221856	0.665789	4.89526	45.9275
S5	V3	Right	Even	12.0792	0.97	1	0.845824	0.578485	0.55214	0.156059	0.548576	5.40467	44.0857
S5	V3	Right	Odd	17.811	0.94	0.805	0.626965	0.474161	0.548529	0.178236	0.861948	6.20984	50.0342
S5	hV4	Left	Even	NaN	NaN	NaN	NaN	NaN	NaN	NaN	NaN	NaN	NaN
S5	hV4	Left	Odd	NaN	NaN	NaN	NaN	NaN	NaN	NaN	NaN	NaN	NaN
S5	hV4	Right	Even	12.3937	1	1	0.970539	0.661022	0.655792	0.141971	0.914016	7.56846	55.4555
S5	hV4	Right	Odd	46.1	1	1	0.143141	0.958339	0.866892	0.256458	1.73117	6.75029	51.3417
S5	LO1	Left	Even	0.749608	0.7925	0.4175	0.823555	0.449538	0.605719	0.252679	0.581185	2.73398	44.9885
S5	LO1	Left	Odd	1.13596	0.825	0.47	0.60791	0.398793	0.525522	0.270931	1.05701	4.35623	44.4157
S5	LO1	Right	Even	12.0059	0.515	1	0.887457	0.599878	0.613707	0.264058	0.574495	2.59133	46.3901
S5	LO1	Right	Odd	2.20149	0.82	0.835	0.847189	0.552113	0.549787	0.210898	0.475232	3.20272	44.4847
S5	LO2	Left	Even	13.9566	1	0.72	0.928616	0.467357	0.500361	0.208266	0.589781	5.00095	43.7787
S5	LO2	Left	Odd	40.5583	1	1	0.835126	0.483522	0.527026	0.243289	0.527404	2.53901	44.9087
S5	LO2	Right	Even	12.0777	1	1	0.811483	0.603733	0.6475	0.108787	0.714415	7.65729	49.8987
S5	LO2	Right	Odd	15.5903	1	1	0.79152	0.613927	0.769191	0.186589	1.33824	6.28287	47.9573
S5	TO1	Left	Even	0.512112	0.795	0.43	0.8	0.397582	0.453796	0.258707	0.663827	3.14326	37.4795
S5	TO1	Left	Odd	1.01063	0.8025	0.385	0.640094	0.507222	0.523979	0.259223	0.55228	2.67844	42.5477
S5	TO1	Right	Even	0.913733	0.75	0.4	0.624195	0.441377	0.492706	0.275624	0.700783	2.70764	43.7373
S5	TO1	Right	Odd	1.58202	0.78	0.425	0.406169	0.558135	0.550428	0.239618	0.831542	4.93852	46.5678
S5	TO2	Left	Even	0.706328	1	0.41	0.568777	0.202836	0.376389	0.222964	1.0744	5.07506	19.4371
S5	TO2	Left	Odd	1.10383	0.795	0.39	0.5005	0.545171	0.502973	0.199483	0.594823	3.41949	40.8236
S5	TO2	Right	Even	1.25434	0.735	0.4525	0.575944	0.564608	0.51563	0.252285	0.606178	2.88392	40.5123
S5	TO2	Right	Odd	1.63886	0.8	0.42	0.364135	0.599123	0.61437	0.23973	1.00906	5.38974	45.3456
S5	V3AB	Left	Even	0.4247	0.855	0.34	0.0882193	0.397848	0.449832	0.259626	0.867684	3.21307	28.2203
S5	V3AB	Left	Odd	0.58447	0.865	0.3	0.295609	0.40058	0.443354	0.212061	0.480369	2.20769	11.6166
S5	V3AB	Right	Even	1.69048	0.65	0.405	0.958532	0.509528	0.517205	0.279777	0.453067	1.72616	47.4072
S5	V3AB	Right	Odd	1.42813	0.845	0.41	0.61979	0.502231	0.509154	0.162919	0.457291	3.15548	47.5466
S5	IPS0	Left	Even	0.592669	0.845	0.355	0.244083	0.358887	0.441332	0.264684	0.891959	3.45196	32.2945
S5	IPS0	Left	Odd	0.77078	0.835	0.32	0.230912	0.401123	0.439261	0.246577	0.571994	2.45881	27.095
S5	IPS0	Right	Even	1.30994	0.83	0.515	0.650605	0.544569	0.523551	0.235444	1.08098	5.17822	42.6497
S5	IPS0	Right	Odd	1.35295	0.7825	0.505	0.670567	0.424068	0.507398	0.199455	0.489072	2.88358	44.6506
S5	IPS1	Left	Even	0.907075	0.91	0.305	0.0742376	0.446471	0.52749	0.195708	0.654694	3.38992	28.2177
S5	IPS1	Left	Odd	1.20597	0.9075	0.2625	0.180006	0.414821	0.459631	0.199877	0.404472	2.1099	25.2585
S5	IPS1	Right	Even	0.671541	0.785	0.37	0.577602	0.34701	0.523171	0.187672	0.666362	3.89367	33.4496
S5	IPS1	Right	Odd	1.31141	0.7675	0.33	0.491713	0.41575	0.45895	0.204434	0.468546	2.33123	17.3323
S5	IPS2	Left	Even	NaN	1	0.82	0.150018	0.600754	0.614732	0.224855	0.500127	2.294	16.8962
S5	IPS2	Left	Odd	0.97487	0.28	0.7975	0.0962861	0.552721	0.534007	0.220026	0.598243	2.81621	16.0317
S5	IPS2	Right	Even	0.148891	1e-07	1e-07	0.427141	0.601096	0.617385	0.20927	0.493366	2.33472	13.2242
S5	IPS2	Right	Odd	2.01006	0.855	0.2625	0.158721	0.545822	0.529063	0.196961	0.724132	3.77367	10.8251
S5	IPS3	Left	Even	0.737538	0.8825	0.3175	0.0451987	0.548914	0.528844	0.235477	0.594654	2.60956	23.9823
S5	IPS3	Left	Odd	0.928476	0.845	0.3025	0.0696002	0.482183	0.488697	0.231554	0.547797	2.44811	19.4221
S5	IPS3	Right	Even	NaN	NaN	NaN	0.179456	0.63299	0.648698	0.202017	0.476307	2.41017	22.0485
S5	IPS3	Right	Odd	NaN	NaN	NaN	0.0334507	0.55	0.538008	0.194816	0.538176	3.18401	22.8669
S5	IPS4	Left	Even	0.332755	0.94	0.3	0.0327025	0.399322	0.447564	0.265124	0.8586	3.26503	22.7117
S5	IPS4	Left	Odd	0.699122	0.865	0.31	0.0544697	0.399975	0.441991	0.259127	0.613914	2.4082	16.1097
S5	IPS4	Right	Even	1.00122	0.76	0.435	0.258278	0.464365	0.527757	0.217184	0.567453	3.59664	32.3379
S5	IPS4	Right	Odd	1.69326	0.87	0.42	0.339805	0.430937	0.494829	0.204855	0.635031	3.32864	25.8506
S5	IPS5	Left	Even	1.08563	0.895	0.28	0.0329302	0.474512	0.460382	0.247809	0.561919	2.36069	30.5976
S5	IPS5	Left	Odd	1.37481	0.8725	0.275	0.0569422	0.532347	0.487966	0.226103	0.721123	3.49745	25.4877
S5	IPS5	Right	Even	NaN	NaN	NaN	0.698519	0.538515	0.692639	0.233049	0.312966	1.44545	53.7525
S5	IPS5	Right	Odd	2.82821	0.935	0.285	0.21797	0.744346	0.839365	0.245838	1.42468	5.83595	39.9139
S5	sPCS1	Left	Even	NaN	NaN	NaN	0.0856886	0.573127	0.54068	0.242757	0.508756	2.22662	18.8502
S5	sPCS1	Left	Odd	NaN	NaN	NaN	0.0149667	0.483749	0.516832	0.218314	0.452255	2.30533	25.4827
S5	sPCS1	Right	Even	NaN	NaN	NaN	0.0577588	0.583759	0.546797	0.189077	0.397648	2.91052	34.8411
S5	sPCS1	Right	Odd	NaN	NaN	NaN	0.0198586	0.664062	0.673426	0.155125	0.543141	3.68124	25.7116
S5	sPCS2	Left	Even	NaN	NaN	NaN	0.0256772	0.569722	0.551199	0.218494	0.519379	2.44249	23.5795
S5	sPCS2	Left	Odd	1.26602	0.885	0.295	0.0119596	0.55014	0.528301	0.234229	0.624235	2.82728	21.0128
S5	sPCS2	Right	Even	NaN	NaN	NaN	NaN	NaN	NaN	NaN	NaN	NaN	NaN
S5	sPCS2	Right	Odd	NaN	NaN	NaN	0.145714	0.0926469	0.110519	0.238288	1.23464	5.18128	41.2551
S5	iPCS	Left	Even	0.308546	1	0.315	0.0766417	0.349917	0.355016	0.282382	1.17943	4.25214	16.5016
S5	iPCS	Left	Odd	0.597127	0.855	0.31	0.110836	0.376811	0.387746	0.256316	0.547533	2.18076	20.784
S5	iPCS	Right	Even	0.744859	0.935	0.7325	0.716025	0.231978	0.386786	0.143779	0.665789	5.80448	36.4886
S5	iPCS	Right	Odd	0.768407	0.64	0.6725	0.15215	0.461119	0.614032	0.251392	1.49692	6.05407	39.3935
S6	V1	Left	Even	1.6777	0.62	1	0.729508	0.499778	0.701211	0.26954	0.97418	3.61423	50.3219
S6	V1	Left	Odd	2.48778	0.6225	0.725	0.746907	0.49407	0.641798	0.105783	0.449358	3.57778	54.5144
S6	V1	Right	Even	8.27997	0.86	1	0.789892	0.437037	0.503596	0.173684	0.64634	4.97973	53.6813
S6	V1	Right	Odd	9.87928	0.8025	1	0.82666	0.354707	0.512659	0.175893	0.415286	2.58804	65.152
S6	V2	Left	Even	24.5852	1	1	0.78403	0.347298	0.536754	0.178314	0.489282	2.74394	57.6157
S6	V2	Left	Odd	19.4908	1	1	0.561732	0.376179	0.579865	0.205034	0.484481	2.30599	51.6691
S6	V2	Right	Even	2.25572	0.82	0.71	0.581028	0.188389	0.216125	0.0429183	0.636915	10.0821	56.3986
S6	V2	Right	Odd	1.218	0.77	0.4	0.607738	0.350528	0.538371	0.202874	0.466343	2.1373	57.6028
S6	V3	Left	Even	20.6087	1	0.5125	0.4	0.352929	0.666959	0.389116	1.16517	2.5	45
S6	V3	Left	Odd	11.4038	1	0.7625	0.668533	0.399811	0.628552	0.184211	0.463095	2.81339	41.0755
S6	V3	Right	Even	14.3805	0.9825	1	0.402066	0.351126	0.614429	0.335248	0.79439	3.33442	55.7241
S6	V3	Right	Odd	2.00864	0.715	0.45	0.466337	0.399561	0.527757	0.284937	0.61069	2.27798	58.9755
S6	hV4	Left	Even	4.00619	0.95	0.62	0.854158	0.693962	0.963411	0.130838	0.863431	6.59925	45.1963
S6	hV4	Left	Odd	4.43548	0.99	0.9225	0.86342	0.684421	0.694034	0.280607	0.831412	4.18745	4.49542
S6	hV4	Right	Even	3.00364	1	0.595	0.95482	0.10943	0.0805057	0.0277031	0.362953	13.1015	43.5344
S6	hV4	Right	Odd	2.3266	1	0.575	0.993976	0.368137	0.592692	0.180421	0.528337	2.92836	38.5347
S6	LO1	Left	Even	NaN	0.45	0.49	0.522819	0.303779	0.604238	0.206266	1.08021	5.28116	50.8682
S6	LO1	Left	Odd	0.313165	0.825	0.46	0.969793	0.447067	0.853053	0.254185	1.11802	4.69087	36.7801
S6	LO1	Right	Even	16.4146	1	1	0.877264	0.339988	0.354959	0.05728	0.596464	10.4186	52.8428
S6	LO1	Right	Odd	16.8844	1	1	0.934274	0.56151	0.522994	0.0852714	0.837756	9.82458	47.8058
S6	LO2	Left	Even	7.08985	0.9	0.78	0.991442	0.339191	0.913602	0.261581	0.512147	2.15558	58.3425
S6	LO2	Left	Odd	5.85121	1	1	0.896683	0.448563	0.846468	0.235406	0.522921	2.22136	48.384
S6	LO2	Right	Even	3.02229	1	0.665	0.488387	0.948793	0.843615	0.399474	1.7886	4.46806	48.7806
S6	LO2	Right	Odd	1.63075	0.9	0.6225	0.803847	0.52053	0.649619	0.351539	1.3321	4.38994	45
S6	TO1	Left	Even	1.19083	0.91	0.475	0.4	0.621564	0.673327	0.383146	1.84979	4.67833	44.6224
S6	TO1	Left	Odd	1.05656	0.815	0.455	0.429206	0.521291	0.537807	0.307992	1.26677	4.35441	43.1174
S6	TO1	Right	Even	3.60624	1	0.75	0.70928	0.441716	0.616934	0.290938	1.60053	4.90029	44.3526
S6	TO1	Right	Odd	3.13231	0.975	0.7775	0.824223	0.399918	0.533233	0.31377	1.21732	4.21912	41.9978
S6	TO2	Left	Even	1.01189	0.82	0.4175	0.220335	0.351337	0.396556	0.319636	1.18017	4.41148	41.5436
S6	TO2	Left	Odd	0.930781	0.82	0.4	0.233276	0.458604	0.50115	0.299155	1.3566	4.61007	34.6455
S6	TO2	Right	Even	1.30002	0.8925	0.43	0.379132	0.727312	0.688254	0.328199	1.79014	4.99867	44.8014
S6	TO2	Right	Odd	1.09491	0.8225	0.435	0.411398	0.481252	0.525301	0.273577	0.836142	3.54834	43.4567
S6	V3AB	Left	Even	NaN	1	1	0.0244009	0.450951	0.527578	0.425854	1.87656	4.40659	45.7709
S6	V3AB	Left	Odd	0.343384	1e-07	1e-07	0.521194	0.392228	0.790633	0.246485	0.822012	3.51045	1.88393
S6	V3AB	Right	Even	2.19142	0.895	0.45	0.87101	0.0898491	0.437599	0.117403	0.830939	5.99032	46.2227
S6	V3AB	Right	Odd	2.55748	0.7	0.38	0.742732	0.419831	0.69442	0.22781	0.449384	2.15995	53.7923
S6	IPS0	Left	Even	1.7201	0.89	0.4875	0.286999	0.626679	0.67059	0.325475	0.788691	4.40096	46.0299
S6	IPS0	Left	Odd	1.0255	0.735	0.415	0.682159	0.584496	0.731589	0.208187	0.510628	2.65842	41.9912
S6	IPS0	Right	Even	1.71214	0.995	0.555	0.448875	0.299924	0.513269	0.290962	0.717061	3.88254	43.6949
S6	IPS0	Right	Odd	0.864529	0.82	0.4825	0.77109	0.3525	0.591986	0.194253	0.501922	2.7812	45.2967
S6	IPS1	Left	Even	0.202536	1e-07	1e-07	0.832858	0.132994	0.0930757	0.171432	0.493805	2.63975	35.9205
S6	IPS1	Left	Odd	NaN	NaN	NaN	0.26537	0.732076	0.714847	0.187094	0.494873	2.67551	7.31621
S6	IPS1	Right	Even	5.81047	1	1	0.934146	0.284805	0.519539	0.155875	0.670945	5.09784	49.0366
S6	IPS1	Right	Odd	6.12548	0.955	0.665	0.479082	0.732225	0.709836	0.20007	0.557744	2.58819	7.45239
S6	IPS2	Left	Even	0.820476	0.86	0.34	0.109405	0.576308	0.582429	0.312984	0.480173	1.65608	28.2575
S6	IPS2	Left	Odd	1.16268	0.84	0.3275	0.272605	0.662314	0.693917	0.216658	0.513141	2.52873	19.5521
S6	IPS2	Right	Even	0.857986	0.855	0.3375	0.20136	0.559906	0.569936	0.332439	0.550934	1.76044	42.4023
S6	IPS2	Right	Odd	1.25128	0.81	0.33	0.396132	0.584715	0.665596	0.250793	0.563158	2.19232	40.008
S6	IPS3	Left	Even	1.48755	0.8	0.965	0.180006	0.561372	0.524443	0.30654	0.481242	1.73157	39.3036
S6	IPS3	Left	Odd	1.7276	0.8375	0.245	0.2	0.592605	0.622701	0.216595	0.568547	2.56474	25.8944
S6	IPS3	Right	Even	0.701553	0.7875	0.39	0.31703	0.408008	0.447925	0.263791	0.572576	2.20322	34.3716
S6	IPS3	Right	Odd	1.93989	0.785	0.31	0.744589	0.730556	0.714605	0.253224	1.38765	6.03155	13.3539
S6	IPS4	Left	Even	0.758507	0.805	0.345	0.057869	0.346677	0.32246	0.31735	0.75642	2.5992	42.5974
S6	IPS4	Left	Odd	0.732005	0.825	0.32	0.118282	0.391976	0.436721	0.273792	0.718563	2.75733	33.2011
S6	IPS4	Right	Even	2.41352	0.82	0.395	0.24174	0.497026	0.526943	0.309733	0.817354	4.32031	47.1352
S6	IPS4	Right	Odd	1.97406	0.79	0.38	0.552971	0.526713	0.61449	0.215637	0.563094	2.68176	39.0542
S6	IPS5	Left	Even	0.90322	0.86	0.43	0.240557	0.396128	0.452302	0.308182	0.677574	2.5236	45
S6	IPS5	Left	Odd	1.40878	0.8525	0.42	0.354225	0.571529	0.617692	0.2779	0.844834	3.59089	36.3568
S6	IPS5	Right	Even	1.57648	0.89	0.76	0.645495	0.377086	0.429873	0.258878	0.464678	2.18001	39.5778
S6	IPS5	Right	Odd	0.360509	0.78	0.3	0.720512	0.732664	0.703684	0.254008	0.974898	3.89787	29.3146
S6	sPCS1	Left	Even	NaN	NaN	NaN	0.0278692	0.551989	0.545534	0.288562	0.522071	1.86192	14.5733
S6	sPCS1	Left	Odd	1.62131	0.83	1	0.194976	0.596926	0.650213	0.218894	0.480541	2.26141	20.0829
S6	sPCS1	Right	Even	NaN	NaN	NaN	0.139205	0.511291	0.537338	0.280986	0.420234	1.43038	34.4728
S6	sPCS1	Right	Odd	0.908441	0.85	0.245	0.451409	0.601132	0.703901	0.216516	0.49182	2.22863	26.6798
S6	sPCS2	Left	Even	0.487031	0.715	0.3725	0.121346	0.507626	0.506498	0.295157	0.418628	1.40101	37.9118
S6	sPCS2	Left	Odd	1.73959	0.7725	0.3625	0.131616	0.574838	0.618942	0.229827	0.499624	3.04243	29.0774
S6	sPCS2	Right	Even	1.24762	0.84	0.395	0.177574	0.367259	0.445476	0.297852	0.636659	2.2341	38.2063
S6	sPCS2	Right	Odd	1.23859	0.8425	0.3525	0.128207	0.405543	0.55973	0.254536	0.623741	2.65978	30.1709
S6	iPCS	Left	Even	0.205137	1e-07	1e-07	0.0783465	0.312585	0.331807	0.235789	0.590816	2.5	44.0909
S6	iPCS	Left	Odd	0.870175	0.8925	0.67	0.213101	0.407584	0.700162	0.268256	0.587632	2.62492	14.4304
S6	iPCS	Right	Even	1.71675	0.9225	0.5075	0.38175	0.358972	0.448419	0.28838	0.610155	2.94803	44.1302
S6	iPCS	Right	Odd	0.436682	1	0.445	0.680016	0.372502	0.615365	0.267693	0.665789	2.70787	31.6236
S7	V1	Left	Even	NaN	NaN	NaN	NaN	NaN	NaN	NaN	NaN	NaN	NaN
S7	V1	Left	Odd	NaN	NaN	NaN	0.631331	0.474461	0.500455	0.162188	0.676973	5.05902	38.5406
S7	V1	Right	Even	NaN	NaN	NaN	NaN	NaN	NaN	NaN	NaN	NaN	NaN
S7	V1	Right	Odd	NaN	NaN	NaN	0.333311	0.552701	0.527065	0.0613222	0.512135	8.35154	53.0171
S7	V2	Left	Even	NaN	0.895	0.7375	0.622671	0.34549	0.437094	0.130741	0.460526	5	45
S7	V2	Left	Odd	0.560091	1	0.4175	0.555199	0.523058	0.567105	0.206541	0.738791	5.08595	46.0019
S7	V2	Right	Even	NaN	NaN	NaN	NaN	NaN	NaN	NaN	NaN	NaN	NaN
S7	V2	Right	Odd	NaN	1	0.775	0.771842	0.546051	0.523601	0.0926185	0.669326	6.9071	45.3214
S7	V3	Left	Even	0.064699	0.565	0.2525	0.84715	0.249784	0.440471	0.201928	1.14443	5.66752	53.3691
S7	V3	Left	Odd	0.709077	1	0.505	0.577626	0.384366	0.507177	0.223981	0.53031	3.42164	43.0361
S7	V3	Right	Even	1.89616	1	0.7275	0.817386	0.150885	0.357394	0.140478	0.769245	5.47592	48.2233
S7	V3	Right	Odd	1.20131	0.505	0.805	0.819877	0.529041	0.520388	0.137849	0.652824	5	45.3657
S7	hV4	Left	Even	NaN	NaN	NaN	0.777145	0.550509	0.527403	0.249434	1.39782	5.60394	8.85631
S7	hV4	Left	Odd	NaN	NaN	NaN	NaN	NaN	NaN	NaN	NaN	NaN	NaN
S7	hV4	Right	Even	1.30472	1	0.93	0.900206	0.121702	0.308917	0.182669	0.972893	5.06353	56.7504
S7	hV4	Right	Odd	NaN	0.3325	1	0.869743	0.550387	0.528125	0.103838	0.660573	7.5069	46.0242
S7	LO1	Left	Even	0.979721	1	0.67	0.800884	0.164103	0.259971	0.108001	0.756663	6.21177	58.7365
S7	LO1	Left	Odd	0.888729	0.52	1	0.832857	0.549368	0.528701	0.174722	0.614078	4.93733	47.5216
S7	LO1	Right	Even	1.11698	1	0.63	0.805285	0.299986	0.592402	0.158276	1.07174	6.35431	49.722
S7	LO1	Right	Odd	0.840734	0.495	0.63	0.771928	0.5452	0.517115	0.179764	0.609015	3.6605	45
S7	LO2	Left	Even	NaN	0.59	0.525	0.780266	0.248394	0.58942	0.226817	0.610061	2.94708	51.6797
S7	LO2	Left	Odd	0.807526	0.495	1	0.809789	0.548678	0.576324	0.180566	0.686024	5.09539	50.6963
S7	LO2	Right	Even	1.33802	1	0.985	0.82	0.140301	0.354463	0.153158	0.97257	6.23778	53.9823
S7	LO2	Right	Odd	1.32586	0.4525	1	0.82	0.548146	0.527002	0.153448	0.788684	5.65723	45.5674
S7	TO1	Left	Even	5.7146	0.96	1	0.864828	0.22592	0.540413	0.188033	0.988553	5.95373	44.6015
S7	TO1	Left	Odd	2.60916	0.655	1	0.809656	0.584617	0.572172	0.170789	0.564605	3.94493	48.6873
S7	TO1	Right	Even	1.51486	1	0.595	0.757734	0.257826	0.4403	0.174672	0.980524	5.61909	45
S7	TO1	Right	Odd	1.34358	0.7225	0.5275	0.659925	0.400828	0.441154	0.216718	0.584774	3.0886	36.7538
S7	TO2	Left	Even	0.901444	1	0.4425	0.507885	0.335015	0.441057	0.172846	1.02554	5.16879	45
S7	TO2	Left	Odd	0.801742	0.7475	0.47	0.400607	0.373807	0.414241	0.287663	1.0202	4.21505	33.0691
S7	TO2	Right	Even	1.35152	1	0.555	0.799563	0.33213	0.440465	0.143344	0.917944	5.32689	44.0594
S7	TO2	Right	Odd	0.803282	0.75	0.515	0.474137	0.399572	0.439115	0.225136	0.785998	4.16956	36.8745
S7	V3AB	Left	Even	0.747218	1	0.495	0.712844	0.340922	0.733922	0.252917	1.12193	5.00563	47.3605
S7	V3AB	Left	Odd	0.965599	0.575	0.5125	0.726371	0.55	0.526075	0.207363	0.562441	3.43162	45
S7	V3AB	Right	Even	0.322938	1	0.995	0.830996	0.249837	0.60883	0.176966	1.08208	5.65423	50.0863
S7	V3AB	Right	Odd	0.941215	0.445	1	0.793868	0.546953	0.499192	0.113969	0.497769	5.57718	45.2115
S7	IPS0	Left	Even	0.474497	0.88	0.365	0.390267	0.35	0.615338	0.307368	1.38421	5.12589	49.0745
S7	IPS0	Left	Odd	0.610245	0.72	0.4	0.55233	0.541151	0.485724	0.302973	0.612507	2.23034	36.4562
S7	IPS0	Right	Even	1.33398	1	0.46	0.658428	0.268911	0.493268	0.258808	1.05939	5	40.8941
S7	IPS0	Right	Odd	1.47779	0.6375	0.7975	0.718282	0.548395	0.521991	0.132882	0.604323	5.21757	48.7601
S7	IPS1	Left	Even	0.448726	0.87	0.33	0.143293	0.434654	0.565966	0.350882	1.20968	3.16664	49.5551
S7	IPS1	Left	Odd	0.596737	0.7425	0.3375	0.44566	0.55033	0.515067	0.284228	0.479921	1.84009	42.6743
S7	IPS1	Right	Even	0.416683	0.83	0.4	0.4	0.42804	0.650463	0.231975	1.24636	5	45
S7	IPS1	Right	Odd	0.656514	0.6	1	0.751512	0.525594	0.494014	0.167071	0.516497	3.64296	47.2114
S7	IPS2	Left	Even	NaN	NaN	NaN	0.0201856	0.399281	0.5221	0.319719	0.724115	2.4685	43.2542
S7	IPS2	Left	Odd	0.796217	0.735	0.325	0.180006	0.573546	0.527757	0.276316	0.499737	2.00283	38.2729
S7	IPS2	Right	Even	0.212813	0.895	0.315	0.144254	0.349318	0.536854	0.283238	1.05055	3.17747	45
S7	IPS2	Right	Odd	0.639396	1	0.8	0.613002	0.427513	0.467723	0.155413	0.570967	4.65261	42.4656
S7	IPS3	Left	Even	0.324695	0.83	0.33	0.0305625	0.286914	0.44935	0.30903	0.890497	2.77976	45
S7	IPS3	Left	Odd	0.621698	0.755	0.325	0.341775	0.55	0.503563	0.321917	0.539234	1.79932	41.1916
S7	IPS3	Right	Even	1.42831	0.835	0.355	0.0553289	0.377304	0.456179	0.258189	1.03951	4.04596	45.781
S7	IPS3	Right	Odd	0.804867	0.86	0.405	0.329652	0.54986	0.494636	0.258133	0.556832	2.51333	43.442
S7	IPS4	Left	Even	0.402177	0.8325	0.3575	0.178127	0.220075	0.462947	0.290034	1.25971	5.24605	41.7385
S7	IPS4	Left	Odd	0.47564	0.76	0.3525	0.447772	0.552766	0.501925	0.324921	0.485086	1.79664	35.4172
S7	IPS4	Right	Even	0.726528	1	0.4475	0.654887	0.250143	0.525725	0.127125	1.28688	7.3761	46.6378
S7	IPS4	Right	Odd	0.805456	0.75	0.44	0.731992	0.545414	0.525128	0.0891841	0.540911	4.86598	46.3596
S7	IPS5	Left	Even	0.368262	0.8725	0.3375	0.155742	0.390409	0.498012	0.300256	1.42425	5	36.0487
S7	IPS5	Left	Odd	0.814473	0.715	0.355	0.490867	0.561026	0.50418	0.241782	0.525975	2.52453	43.448
S7	IPS5	Right	Even	0.447002	0.85	0.345	0.175774	0.26504	0.412926	0.25935	1.21917	5.06281	43.6191
S7	IPS5	Right	Odd	0.828286	0.71	0.35	0.519462	0.539315	0.49335	0.216321	0.483861	2.47824	44.7868
S7	sPCS1	Left	Even	NaN	NaN	NaN	0.111326	0.207354	0.399607	0.260989	1.56712	5.30582	46.5473
S7	sPCS1	Left	Odd	0.356825	0.83	0.2925	0.0220957	0.448097	0.460475	0.277567	0.638677	2.77795	32.6744
S7	sPCS1	Right	Even	0.429318	0.7925	0.3375	0.21159	0.359866	0.507523	0.244836	0.754339	3.47908	35.1236
S7	sPCS1	Right	Odd	0.65036	0.8025	0.32	0.177386	0.430497	0.451735	0.234594	0.630299	3.21718	36.0381
S7	sPCS2	Left	Even	NaN	NaN	NaN	0.106716	0.348419	0.343367	0.241994	0.918624	3.41558	46.6267
S7	sPCS2	Left	Odd	0.392705	0.895	0.295	0.143765	0.415353	0.444122	0.324271	0.755192	2.55575	35.5586
S7	sPCS2	Right	Even	NaN	NaN	NaN	NaN	NaN	NaN	NaN	NaN	NaN	NaN
S7	sPCS2	Right	Odd	NaN	NaN	NaN	0.00909672	0.567214	0.514507	0.206255	0.479608	2.28816	33.3899
S7	iPCS	Left	Even	0.248133	0.7275	0.3475	0.229806	0.362747	0.689332	0.325411	1.51931	4.86689	46.4855
S7	iPCS	Left	Odd	0.561362	0.78	0.335	0.215959	0.508002	0.458664	0.167115	0.494359	3.20051	40.4243
S7	iPCS	Right	Even	0.296012	0.8775	0.365	0.525878	0.149605	0.265778	0.269113	1.06467	4.30112	24.8682
S7	iPCS	Right	Odd	0.385961	0.61	0.425	0.6	0.35	0.354552	0.345017	0.361948	2.01375	30.2133
S8	V1	Left	Even	NaN	NaN	NaN	NaN	NaN	NaN	NaN	NaN	NaN	NaN
S8	V1	Left	Odd	NaN	NaN	NaN	NaN	NaN	NaN	NaN	NaN	NaN	NaN
S8	V1	Right	Even	NaN	NaN	NaN	NaN	NaN	NaN	NaN	NaN	NaN	NaN
S8	V1	Right	Odd	NaN	0.83	1	NaN	NaN	NaN	NaN	NaN	NaN	NaN
S8	V2	Left	Even	NaN	NaN	NaN	NaN	NaN	NaN	NaN	NaN	NaN	NaN
S8	V2	Left	Odd	1.18756	0.51	1e-07	0.793367	0.312014	0.344903	0.112637	0.273482	2.428	49.5436
S8	V2	Right	Even	12.7319	0.7825	1	0.86724	0.649313	0.701696	0.304104	1.62003	5.28942	83.6403
S8	V2	Right	Odd	1.76736	0.8325	0.9825	0.765425	0.432263	0.514054	0.168669	0.88135	6.154	72.1105
S8	V3	Left	Even	0.952668	0.47	1	0.837783	0.52261	0.525626	0.175911	0.609275	4.86918	52.5057
S8	V3	Left	Odd	1.13709	0.725	0.5125	0.678992	0.363497	0.461273	0.194737	0.957487	5	60.9334
S8	V3	Right	Even	NaN	NaN	NaN	NaN	NaN	NaN	NaN	NaN	NaN	NaN
S8	V3	Right	Odd	9.56452	0.75	1	0.796502	0.500018	0.701401	0.202423	1.15678	5.96316	71.0456
S8	hV4	Left	Even	NaN	NaN	NaN	NaN	NaN	NaN	NaN	NaN	NaN	NaN
S8	hV4	Left	Odd	NaN	NaN	NaN	0.809865	0.350601	0.352835	0.0456936	0.288585	6.31565	42.1605
S8	hV4	Right	Even	NaN	NaN	NaN	NaN	NaN	NaN	NaN	NaN	NaN	NaN
S8	hV4	Right	Odd	NaN	NaN	NaN	NaN	NaN	NaN	NaN	NaN	NaN	NaN
S8	LO1	Left	Even	NaN	0.51	1	0.860656	0.552618	0.710094	0.24081	1.31543	5.79275	-239.302
S8	LO1	Left	Odd	NaN	NaN	NaN	NaN	NaN	NaN	NaN	NaN	NaN	NaN
S8	LO1	Right	Even	2.09398	0.685	0.89	0.866269	0.584494	0.700545	0.297131	0.889537	2.91507	62.7353
S8	LO1	Right	Odd	2.73516	0.7	0.945	0.7723	0.402643	0.527026	0.20045	1.04256	5.73255	67.8783
S8	LO2	Left	Even	0.980639	0.51	0.6	0.836452	0.459958	0.620212	0.267419	0.908299	3.78024	50.6957
S8	LO2	Left	Odd	1.32073	0.5575	1	0.776246	0.349953	0.358987	0.1834	0.580694	3.42036	64.2084
S8	LO2	Right	Even	10.7064	0.755	1	0.996073	0.654607	0.682251	0.340248	1.74111	5.11717	80.641
S8	LO2	Right	Odd	4.13921	0.72	1	0.792851	0.33832	0.52768	0.171476	0.655183	3.57585	60.1813
S8	TO1	Left	Even	1.2566	0.645	0.595	0.6	0.550089	0.526818	0.138199	0.745657	5.62295	43.9038
S8	TO1	Left	Odd	1.73378	0.705	0.6475	0.82	0.250005	0.354552	0.227704	0.542561	2.4724	41.8215
S8	TO1	Right	Even	1.24427	0.9	0.58	0.6	0.536858	0.511332	0.280167	1.29804	4.91443	45
S8	TO1	Right	Odd	0.737416	0.665	0.61	0.608708	0.401885	0.441154	0.262744	1.07632	4.23529	45.2124
S8	TO2	Left	Even	0.588155	0.74	0.395	0.514658	0.35035	0.354703	0.195267	0.61973	3.15713	48.62
S8	TO2	Left	Odd	1.29203	0.695	0.53	0.712194	0.349367	0.35321	0.218828	0.592883	3.03729	36.0063
S8	TO2	Right	Even	1.04436	0.775	0.555	0.658681	0.35	0.355232	0.191261	0.58765	4.1337	44.1655
S8	TO2	Right	Odd	1.22285	0.73	0.575	0.783578	0.319754	0.384949	0.232466	0.768421	3.59763	41.1312
S8	V3AB	Left	Even	NaN	NaN	NaN	NaN	NaN	NaN	NaN	NaN	NaN	NaN
S8	V3AB	Left	Odd	NaN	NaN	NaN	NaN	NaN	NaN	NaN	NaN	NaN	NaN
S8	V3AB	Right	Even	NaN	NaN	NaN	NaN	NaN	NaN	NaN	NaN	NaN	NaN
S8	V3AB	Right	Odd	NaN	NaN	NaN	0.989826	0.602338	0.8973	0.299755	0.575654	2.20013	75.1084
S8	IPS0	Left	Even	0.865942	0.55	0.6475	0.714107	0.375612	0.354552	0.220796	0.783123	4.4227	45
S8	IPS0	Left	Odd	0.545371	0.6325	0.48	0.664633	0.35	0.355171	0.263366	0.450382	1.69514	41.332
S8	IPS0	Right	Even	2.91018	1	1	0.865327	0.1284	0.258411	0.128364	0.642585	5	47.0606
S8	IPS0	Right	Odd	4.69109	0.985	0.89	0.827739	0.375734	0.56372	0.20793	1.09787	5.54929	48.8619
S8	IPS1	Left	Even	1.23758	0.435	1	0.752622	0.350948	0.353607	0.176059	0.63523	4.31725	45.0946
S8	IPS1	Left	Odd	1.08323	0.495	0.605	0.770557	0.350577	0.354547	0.218461	0.47935	1.91093	54.1963
S8	IPS1	Right	Even	NaN	0.595	1	0.873525	0.139955	0.261289	0.163093	0.678836	5.82745	43.7973
S8	IPS1	Right	Odd	1.00725	0.435	0.9925	0.110418	0.473663	0.517762	0.300838	0.645986	2.30177	56.4139
S8	IPS2	Left	Even	1.98473	1	0.89	0.814114	0.265276	0.322594	0.14586	0.508746	2.89875	43.2554
S8	IPS2	Left	Odd	NaN	NaN	NaN	0.549439	0.321924	0.370573	0.221368	0.685593	2.63058	37.0127
S8	IPS2	Right	Even	3.27974	0.8	1	0.2	0.679275	0.706611	0.38595	1.77654	4.45451	46.6022
S8	IPS2	Right	Odd	0.90739	0.7	0.52	0.0223641	0.487115	0.636199	0.286618	0.919794	3.12691	44.7304
S8	IPS3	Left	Even	NaN	NaN	NaN	0.564466	0.601874	0.828374	0.140153	0.355012	2.63157	53.2732
S8	IPS3	Left	Odd	NaN	NaN	NaN	0.072962	0.397704	0.614297	0.239732	0.561779	2.57696	33.7369
S8	IPS3	Right	Even	2.2346	0.72	1	0.726849	0.502063	0.667565	0.205181	0.580599	2.79497	50.2366
S8	IPS3	Right	Odd	1.6093	0.6575	0.4525	0.199655	0.421771	0.598404	0.242307	0.646932	2.68344	45.0224
S8	IPS4	Left	Even	NaN	NaN	NaN	0.71973	0.6	0.77405	0.317957	0.493579	1.52963	55.1282
S8	IPS4	Left	Odd	NaN	NaN	NaN	0.0623476	0.347932	0.531482	0.262869	0.553801	2.1089	40.3529
S8	IPS4	Right	Even	1.37719	0.745	0.44	0.64766	0.58889	0.724562	0.212688	0.468423	2.17886	45.9521
S8	IPS4	Right	Odd	1.26965	0.76	0.365	0.0584206	0.39947	0.542872	0.277498	0.626807	2.33851	36.6037
S8	IPS5	Left	Even	NaN	NaN	NaN	0.246103	0.607747	0.789919	0.0962586	0.519154	6.67836	55.1839
S8	IPS5	Left	Odd	NaN	NaN	NaN	0.130736	0.200263	0.61666	0.221154	0.408717	2.04741	31.3365
S8	IPS5	Right	Even	1.75143	0.7175	0.615	0.691179	0.59909	0.784951	0.268871	0.637229	2.93227	50.1837
S8	IPS5	Right	Odd	0.354074	0.7075	0.3375	0.0860072	0.389104	0.528073	0.266204	0.629687	2.36277	39.1322
S8	sPCS1	Left	Even	NaN	NaN	NaN	0.601523	0.660213	0.887565	0.114936	0.313653	2.66858	54.8057
S8	sPCS1	Left	Odd	NaN	NaN	NaN	0.0598812	0.298101	0.615216	0.276941	0.459337	1.65871	23.9938
S8	sPCS1	Right	Even	NaN	0.9075	1	0.573155	0.565992	0.789159	0.178579	0.467009	2.67377	49.5924
S8	sPCS1	Right	Odd	NaN	NaN	NaN	0.0322873	0.42306	0.543382	0.323474	0.718932	2.44344	36.4937
S8	sPCS2	Left	Even	NaN	NaN	NaN	0.682846	0.358351	0.898499	0.345294	1.0185	3.51526	-258.026
S8	sPCS2	Left	Odd	NaN	NaN	NaN	0.108207	0.289447	0.432803	0.253857	0.599191	2.3979	8.86779
S8	sPCS2	Right	Even	0.434292	0.7675	0.3875	0.417799	0.35	0.493104	0.32084	0.572993	1.95946	43.8341
S8	sPCS2	Right	Odd	0.964924	0.7375	0.3675	0.0805464	0.28972	0.353828	0.277789	0.718278	2.55509	47.192
S8	iPCS	Left	Even	NaN	NaN	NaN	NaN	NaN	NaN	NaN	NaN	NaN	NaN
S8	iPCS	Left	Odd	NaN	NaN	NaN	NaN	NaN	NaN	NaN	NaN	NaN	NaN
S8	iPCS	Right	Even	NaN	NaN	NaN	0.301154	0.150293	0.87543	0.331443	1.64982	4.97767	-260.875
S8	iPCS	Right	Odd	NaN	NaN	NaN	0.820846	0.200326	0.441544	0.202727	0.478167	2.34361	2.16372

## Sheet: Fig. 5
Data points												Fitted functions
Eccentricity bin	Visual field map	Monotonic			Tuned			Difference				Eccentricity bin	Visual field map	Best fitting function models	Monotonic			Tuned				Difference
		Mean	Mean - standard error	Mean + standard error	Mean	Mean - standard error	Mean + standard error	Mean	Mean - standard error	Mean + standard error					Fitted function	2.5% CI	97.5% CI	Fitted function	2.5% CI	97.5% CI	Best fitting function difference	Fitted function	2.5% CI	97.5% CI
0.1	V1	0.123958	0.0941379	0.153778	0.0353714	0.0158843	0.0548586	-0.0885866	-0.114366	-0.062807		0.1	V1	Sigmoid	0.129519	0.078358	0.289589	0.0383538	0.0202745	0.0820006	Sigmoid	-0.0909249	-0.0603075	-0.222874
0.3	V1	0.135822	0.0970464	0.174597	0.0476369	0.0197064	0.0755674	-0.088185	-0.121401	-0.0549692		0.105405	V1	Sigmoid	0.129209	0.0783003	0.287309	0.0383124	0.0202745	0.0813747	Sigmoid	-0.0906619	-0.0603072	-0.22049
0.5	V1	0.0704359	0.062066	0.0788058	0.017854	0.0129767	0.0227312	-0.0525819	-0.0602253	-0.0449385		0.110811	V1	Sigmoid	0.128896	0.0782416	0.28504	0.0382704	0.0202745	0.0803772	Sigmoid	-0.0903969	-0.0603068	-0.21813
0.7	V1	0.105269	0.0855629	0.124975	0.0395536	0.0236213	0.0554858	-0.0657152	-0.0819965	-0.0494338		0.116216	V1	Sigmoid	0.12858	0.0781818	0.282783	0.0382277	0.0202745	0.079339	Sigmoid	-0.0901298	-0.0603021	-0.215793
0.9	V1	0.0530109	0.045711	0.0603108	0.0179714	0.0129574	0.0229853	-0.0350395	-0.0405228	-0.0295563		0.121622	V1	Sigmoid	0.128261	0.0781453	0.280538	0.0381844	0.0202745	0.078589	Sigmoid	-0.0898607	-0.0602922	-0.213478
1.1	V1	0.0471575	0.0361935	0.0581215	0.0239513	0.0151168	0.0327857	-0.0232063	-0.0308867	-0.0155258		0.127027	V1	Sigmoid	0.12794	0.0780861	0.278304	0.0381404	0.0202745	0.077913	Sigmoid	-0.0895895	-0.0602786	-0.211186
1.3	V1	0.030137	0.0244417	0.0358322	0.01437	0.0102425	0.0184976	-0.0157669	-0.0198674	-0.0116664		0.132432	V1	Sigmoid	0.127616	0.0780245	0.276082	0.0380959	0.0202745	0.0772836	Sigmoid	-0.0893164	-0.0602655	-0.208916
1.5	V1	0.0214849	0.015444	0.0275257	0.00928915	0.00508848	0.0134898	-0.0121957	-0.0173829	-0.00700858		0.137838	V1	Sigmoid	0.12729	0.0779617	0.273804	0.0380506	0.0202745	0.0766175	Sigmoid	-0.0890412	-0.0602628	-0.206668
1.7	V1	0.0122256	0.00923558	0.0152155	0.00578668	0.00378325	0.00779011	-0.00643887	-0.00934126	-0.00353649		0.143243	V1	Sigmoid	0.126961	0.0779091	0.271505	0.0380047	0.0202745	0.0758895	Sigmoid	-0.088764	-0.060262	-0.204442
1.9	V1	0.00936337	0.00632088	0.0124059	0.00569914	0.00351478	0.0078835	-0.00366423	-0.00705561	-0.000272854		0.148649	V1	Sigmoid	0.126629	0.0778717	0.269315	0.0379582	0.0202745	0.075227	Sigmoid	-0.0884847	-0.0602612	-0.202263
2.1	V1	0.0119847	0.00846574	0.0155037	0.00490611	0.0033429	0.00646932	-0.00707862	-0.0106531	-0.00350413		0.154054	V1	Sigmoid	0.126294	0.0778218	0.267137	0.037911	0.0202745	0.0744424	Sigmoid	-0.0882035	-0.0602603	-0.200117
2.3	V1	0.00623055	0.00368663	0.00877447	0.00437115	0.00203376	0.00670854	-0.0018594	-0.00459445	0.000875654		0.159459	V1	Sigmoid	0.125957	0.0777536	0.26497	0.0378631	0.0202745	0.0735141	Sigmoid	-0.0879203	-0.0602572	-0.197992
2.5	V1	0.00533134	0.00340804	0.00725463	0.00488365	0.00295252	0.00681478	-0.000447684	-0.00309526	0.00219989		0.164865	V1	Sigmoid	0.125617	0.0776905	0.262815	0.0378146	0.0202745	0.0728307	Sigmoid	-0.0876351	-0.0602566	-0.195888
2.7	V1	0.00404904	0.00238187	0.0057162	0.00327918	0.00199131	0.00456705	-0.000769854	-0.00283949	0.00129978		0.17027	V1	Sigmoid	0.125275	0.0776668	0.260672	0.0377653	0.0202745	0.0721378	Sigmoid	-0.087348	-0.060256	-0.193803
2.9	V1	0.00385796	0.00250201	0.00521391	0.00386812	0.00251521	0.00522103	1.01593e-05	-0.00189775	0.00191807		0.175676	V1	Sigmoid	0.12493	0.0776381	0.258541	0.0377154	0.0202745	0.0714274	Sigmoid	-0.0870588	-0.0602553	-0.191739
3.1	V1	0.00370758	0.00226847	0.00514669	0.00327538	0.00186547	0.00468529	-0.000432205	-0.00254155	0.00167714		0.181081	V1	Sigmoid	0.124582	0.0775987	0.256422	0.0376648	0.0202745	0.0705612	Sigmoid	-0.0867677	-0.0602546	-0.189694
3.3	V1	0.00350697	0.00227344	0.00474051	0.0031189	0.00195553	0.00428228	-0.000388072	-0.00216102	0.00138488		0.186486	V1	Sigmoid	0.124231	0.0775807	0.254314	0.0376135	0.0202745	0.0701372	Sigmoid	-0.0864747	-0.0602532	-0.187669
3.5	V1	0.00388277	0.00237021	0.00539532	0.00363353	0.00184441	0.00542266	-0.000249233	-0.00262179	0.00212333		0.191892	V1	Sigmoid	0.123878	0.0775122	0.252192	0.0375615	0.0202745	0.0690655	Sigmoid	-0.0861797	-0.0602517	-0.185664
3.7	V1	0.00423764	0.00285465	0.00562063	0.00434557	0.00264045	0.00605069	0.000107929	-0.00195774	0.00217359		0.197297	V1	Sigmoid	0.123523	0.0774374	0.250059	0.0375088	0.0202745	0.0682107	Sigmoid	-0.0858828	-0.0602501	-0.183678
3.9	V1	0.00285734	0.00136787	0.00434681	0.00327039	0.0012004	0.00534038	0.000413048	-0.00184582	0.00267192		0.202703	V1	Sigmoid	0.123164	0.0774084	0.247939	0.0374554	0.0202745	0.0672428	Sigmoid	-0.085584	-0.0602337	-0.181711
4.1	V1	0.00364045	0.00221606	0.00506484	0.00371362	0.00222005	0.00520719	7.3165e-05	-0.00193445	0.00208078		0.208108	V1	Sigmoid	0.122804	0.0773272	0.245777	0.0374013	0.0202745	0.0664047	Sigmoid	-0.0852833	-0.0601911	-0.179773
4.3	V1	0.00330098	0.0015979	0.00500405	0.00323942	0.00157447	0.00490437	-6.15529e-05	-0.00259671	0.0024736		0.213514	V1	Sigmoid	0.12244	0.0772557	0.243438	0.0373465	0.0202745	0.0653175	Sigmoid	-0.0849807	-0.0601882	-0.177872
4.5	V1	0.00653777	0.00362721	0.00944832	0.00417724	0.00158988	0.0067646	-0.00236053	-0.00517994	0.000458881		0.218919	V1	Sigmoid	0.122074	0.0771752	0.241218	0.0372909	0.0202745	0.0646042	Sigmoid	-0.0846762	-0.060185	-0.175989
4.7	V1	0.00596841	0.0034487	0.00848812	0.00295957	0.00151199	0.00440715	-0.00300884	-0.00600649	-1.11902e-05		0.224324	V1	Sigmoid	0.121705	0.0771245	0.239167	0.0372347	0.0202745	0.0639771	Sigmoid	-0.0843698	-0.060178	-0.174128
4.9	V1	0.00379054	0.00215774	0.00542334	0.00221626	0.00106565	0.00336687	-0.00157428	-0.00368114	0.000532581		0.22973	V1	Sigmoid	0.121334	0.0770322	0.237129	0.0371777	0.0202745	0.0628632	Sigmoid	-0.0840616	-0.0601557	-0.172299
5.1	V1	0.00393994	0.00165178	0.00622809	0.00387916	0.00171099	0.00604733	-6.07773e-05	-0.00332225	0.00320069		0.235135	V1	Sigmoid	0.12096	0.0769809	0.235103	0.0371199	0.0202745	0.0617863	Sigmoid	-0.0837515	-0.0600869	-0.170487
5.3	V1	0.00915387	0.00444972	0.013858	0.004731	0.00138942	0.00807259	-0.00442287	-0.0095636	0.000717858		0.240541	V1	Sigmoid	0.120584	0.0769545	0.233089	0.0370614	0.0202745	0.06056	Sigmoid	-0.0834396	-0.0600651	-0.168693
5.5	V1	0.00577326	0.00271829	0.00882823	0.00416237	0.00164082	0.00668391	-0.00161089	-0.00461135	0.00138956		0.245946	V1	Sigmoid	0.120205	0.0769064	0.230969	0.0370022	0.0202745	0.059499	Sigmoid	-0.0831259	-0.0600585	-0.166914
0.1	V2	0.117935	0.0992473	0.136622	0.026073	0.0152169	0.0369291	-0.0918618	-0.109354	-0.0743694		0.251351	V1	Sigmoid	0.119824	0.0768204	0.228993	0.0369423	0.0202745	0.0581978	Sigmoid	-0.0828103	-0.0600323	-0.165152
0.3	V2	0.145655	0.120203	0.171108	0.0461417	0.026323	0.0659604	-0.0995136	-0.1239	-0.0751268		0.256757	V1	Sigmoid	0.11944	0.0767329	0.227014	0.0368816	0.0202745	0.0568599	Sigmoid	-0.082493	-0.060003	-0.163407
0.5	V2	0.096154	0.0883766	0.103931	0.0277568	0.0223149	0.0331986	-0.0683973	-0.0756525	-0.061142		0.262162	V1	Sigmoid	0.119053	0.0766398	0.225046	0.0368201	0.0202745	0.0555954	Sigmoid	-0.0821739	-0.0599655	-0.161678
0.7	V2	0.100272	0.0881512	0.112394	0.0485322	0.0365947	0.0604697	-0.0517402	-0.0629197	-0.0405607		0.267568	V1	Sigmoid	0.118664	0.0765378	0.223092	0.0367579	0.0202745	0.0544168	Sigmoid	-0.0818531	-0.0599293	-0.159965
0.9	V2	0.0676368	0.0608461	0.0744275	0.0309971	0.0247614	0.0372328	-0.0366398	-0.042422	-0.0308575		0.272973	V1	Sigmoid	0.118273	0.0764343	0.221149	0.0366949	0.0202745	0.0532948	Sigmoid	-0.0815305	-0.0598783	-0.158204
1.1	V2	0.0674423	0.0523279	0.0825567	0.0302575	0.0178184	0.0426966	-0.0371848	-0.0499928	-0.0243769		0.278378	V1	Sigmoid	0.117879	0.0763294	0.219219	0.0366311	0.0202745	0.0521611	Sigmoid	-0.0812061	-0.0598368	-0.156429
1.3	V2	0.0433999	0.0370082	0.0497916	0.017076	0.0126885	0.0214634	-0.0263239	-0.0321735	-0.0204743		0.283784	V1	Sigmoid	0.117483	0.0762229	0.217301	0.0365666	0.0202745	0.0510243	Sigmoid	-0.0808801	-0.0598013	-0.154732
1.5	V2	0.0332849	0.024981	0.0415888	0.0153842	0.00919583	0.0215725	-0.0179007	-0.0249494	-0.010852		0.289189	V1	Sigmoid	0.117084	0.0761149	0.215395	0.0365014	0.0202745	0.0499439	Sigmoid	-0.0805524	-0.0597745	-0.153074
1.7	V2	0.0233775	0.018331	0.0284241	0.00968863	0.00680767	0.0125696	-0.0136889	-0.0185506	-0.0088272		0.294595	V1	Sigmoid	0.116683	0.0760055	0.213502	0.0364353	0.0202728	0.0494444	Sigmoid	-0.080223	-0.059732	-0.151405
1.9	V2	0.0275819	0.0193688	0.035795	0.0157957	0.00884179	0.0227497	-0.0117862	-0.0185178	-0.00505456		0.3	V1	Sigmoid	0.116279	0.0758945	0.211612	0.0363685	0.0202704	0.0492919	Sigmoid	-0.0798919	-0.0596995	-0.149733
2.1	V2	0.0157157	0.0114073	0.0200241	0.0125126	0.00912803	0.0158973	-0.00320304	-0.0073479	0.00094181		0.305405	V1	Sigmoid	0.115873	0.075815	0.209574	0.0363009	0.020268	0.0491446	Sigmoid	-0.0795592	-0.0596702	-0.148063
2.3	V2	0.0103406	0.00671755	0.0139636	0.00999337	0.00634289	0.0136438	-0.000347226	-0.00489264	0.00419819		0.310811	V1	Sigmoid	0.115465	0.0756952	0.207564	0.0362325	0.0202655	0.0489814	Sigmoid	-0.0792248	-0.0596048	-0.14643
2.5	V2	0.0092804	0.00557852	0.0129823	0.0111126	0.00785828	0.014367	0.00183222	-0.00230723	0.00597167		0.316216	V1	Sigmoid	0.115054	0.0755742	0.205729	0.0361633	0.020263	0.0488071	Sigmoid	-0.0788888	-0.0595003	-0.144841
2.7	V2	0.00769335	0.0029479	0.0124388	0.00665505	0.00384728	0.00946282	-0.0010383	-0.00673657	0.00465996		0.321622	V1	Sigmoid	0.114641	0.0754731	0.203815	0.0360933	0.0202604	0.048666	Sigmoid	-0.0785513	-0.0594434	-0.143238
2.9	V2	0.0111007	0.00642074	0.0157807	0.00684491	0.00419634	0.00949349	-0.00425582	-0.00884455	0.000332909		0.327027	V1	Sigmoid	0.114226	0.0753483	0.201818	0.0360226	0.0202577	0.048532	Sigmoid	-0.0782122	-0.0593684	-0.141624
3.1	V2	0.00471502	0.00118265	0.0082474	0.00707501	0.00417659	0.00997342	0.00235999	-0.00168384	0.00640381		0.332432	V1	Sigmoid	0.113808	0.0752219	0.199945	0.035951	0.0202549	0.0484252	Sigmoid	-0.0778715	-0.0592765	-0.140066
3.3	V2	0.00719461	0.00413519	0.010254	0.00745254	0.00487518	0.0100299	0.000257931	-0.00316992	0.00368578		0.337838	V1	Sigmoid	0.113388	0.0750928	0.198165	0.0358787	0.0202521	0.048329	Sigmoid	-0.0775293	-0.0592013	-0.138485
3.5	V2	0.005241	0.00220356	0.00827844	0.00763427	0.00447222	0.0107963	0.00239327	-0.00199091	0.00677745		0.343243	V1	Sigmoid	0.112966	0.0749973	0.19631	0.0358055	0.0202492	0.0482184	Sigmoid	-0.0771856	-0.0591687	-0.13693
3.7	V2	0.00392681	0.00142911	0.0064245	0.00563466	0.0033056	0.00796373	0.00170786	-0.00185222	0.00526794		0.348649	V1	Sigmoid	0.112542	0.0748685	0.194326	0.0357316	0.0202462	0.0481148	Sigmoid	-0.0768404	-0.0591329	-0.135434
3.9	V2	0.00384491	0.00155913	0.00613068	0.00681228	0.00358718	0.0100374	0.00296737	-0.000696459	0.0066312		0.354054	V1	Sigmoid	0.112115	0.0747373	0.192295	0.0356568	0.0202431	0.0479865	Sigmoid	-0.0764937	-0.0590138	-0.133953
4.1	V2	0.00734511	0.00230308	0.0123872	0.00635769	0.00332949	0.00938589	-0.000987423	-0.0067328	0.00475795		0.359459	V1	Sigmoid	0.111686	0.0746167	0.190354	0.0355813	0.02024	0.0478514	Sigmoid	-0.0761456	-0.0589639	-0.132487
4.3	V2	0.00401961	0.00149604	0.00654317	0.00875387	0.00398342	0.0135243	0.00473426	-0.000454783	0.00992331		0.364865	V1	Sigmoid	0.111255	0.0745158	0.188435	0.0355049	0.0202368	0.0477808	Sigmoid	-0.075796	-0.0588106	-0.13102
4.5	V2	0.00795009	0.00216315	0.013737	0.00754849	0.00340413	0.0116928	-0.000401599	-0.00535885	0.00455565		0.37027	V1	Sigmoid	0.110822	0.0744051	0.186465	0.0354278	0.0202335	0.0477354	Sigmoid	-0.075445	-0.0586901	-0.129555
4.7	V2	0.012314	0.00421987	0.0204081	0.00708354	0.00241013	0.0117569	-0.00523045	-0.0126038	0.0021429		0.375676	V1	Sigmoid	0.110386	0.074275	0.184604	0.0353498	0.0202301	0.0477132	Sigmoid	-0.0750927	-0.0585045	-0.128106
4.9	V2	0.00666957	0.00170742	0.0116317	0.00696568	0.00318564	0.0107457	0.000296107	-0.00569804	0.00629025		0.381081	V1	Sigmoid	0.109949	0.0741432	0.183003	0.035271	0.0202266	0.0476881	Sigmoid	-0.074739	-0.0583107	-0.12667
5.1	V2	0.00434469	0.00121904	0.00747034	0.00371676	0.000839047	0.00659447	-0.000627934	-0.00501724	0.00376138		0.386486	V1	Sigmoid	0.109509	0.0740098	0.181423	0.0351915	0.0202231	0.0476791	Sigmoid	-0.0743839	-0.0581188	-0.125231
5.3	V2	0.009001	0.00223405	0.015768	0.00528687	0.00159571	0.00897804	-0.00371413	-0.0108745	0.00344623		0.391892	V1	Sigmoid	0.109068	0.0738923	0.179812	0.0351111	0.0202194	0.0476673	Sigmoid	-0.0740275	-0.0579333	-0.1238
5.5	V2	0.00563792	0.000462006	0.0108138	0.0046669	0.00137349	0.0079603	-0.000971026	-0.00581536	0.00387331		0.397297	V1	Sigmoid	0.108624	0.0737635	0.178124	0.0350299	0.0202157	0.0476551	Sigmoid	-0.0736698	-0.057739	-0.122419
0.1	LO2	0.213763	0.196693	0.230833	0.0631312	0.0493735	0.0768889	-0.150632	-0.16872	-0.132543		0.402703	V1	Sigmoid	0.108178	0.0736121	0.176572	0.0349478	0.0202118	0.0476456	Sigmoid	-0.0733109	-0.0575402	-0.121094
0.3	LO2	0.215799	0.195966	0.235632	0.0605697	0.0434796	0.0776597	-0.155229	-0.176344	-0.134114		0.408108	V1	Sigmoid	0.10773	0.0734542	0.174985	0.034865	0.0202079	0.0476389	Sigmoid	-0.0729507	-0.0573568	-0.119713
0.5	LO2	0.143336	0.133088	0.153583	0.0588264	0.0499411	0.0677118	-0.0845094	-0.0940418	-0.0749771		0.413514	V1	Sigmoid	0.107281	0.0732948	0.173361	0.0347814	0.0202039	0.0476376	Sigmoid	-0.0725893	-0.0571873	-0.118366
0.7	LO2	0.126828	0.106576	0.147081	0.0582053	0.03864	0.0777706	-0.0686228	-0.0859932	-0.0512523		0.418919	V1	Sigmoid	0.106829	0.0731452	0.171796	0.0346969	0.0201997	0.0476376	Sigmoid	-0.0722266	-0.0570174	-0.117035
0.9	LO2	0.11158	0.100282	0.122878	0.0554629	0.0447476	0.0661782	-0.0561172	-0.0661601	-0.0460743		0.424324	V1	Sigmoid	0.106375	0.0730031	0.170137	0.0346116	0.0201955	0.047637	Sigmoid	-0.0718628	-0.0569026	-0.115766
1.1	LO2	0.121815	0.0881745	0.155455	0.0699545	0.0351858	0.104723	-0.0518605	-0.0802433	-0.0234777		0.42973	V1	Sigmoid	0.10592	0.0728585	0.168281	0.0345255	0.0201935	0.0476354	Sigmoid	-0.0714979	-0.0566688	-0.114491
1.3	LO2	0.105541	0.0883604	0.122723	0.0437618	0.0297384	0.0577852	-0.0617796	-0.077453	-0.0461063		0.435135	V1	Sigmoid	0.105462	0.0726913	0.166548	0.0344386	0.0201935	0.0476349	Sigmoid	-0.0711318	-0.0564127	-0.11318
1.5	LO2	0.0855616	0.0595682	0.111555	0.0186487	0.00574546	0.031552	-0.0669128	-0.0934751	-0.0403506		0.440541	V1	Sigmoid	0.105003	0.0725355	0.16487	0.0343509	0.0201935	0.0476333	Sigmoid	-0.0707646	-0.0561312	-0.111845
1.7	LO2	0.110859	0.0858255	0.135892	0.031975	0.0144305	0.0495195	-0.0788837	-0.102466	-0.0553012		0.445946	V1	Sigmoid	0.104542	0.0723885	0.163198	0.0342624	0.0201393	0.0476299	Sigmoid	-0.0703963	-0.0558604	-0.110524
1.9	LO2	0.107594	0.0506326	0.164555	0.0508781	0.00320316	0.098553	-0.0567157	-0.0999146	-0.0135168		0.451351	V1	Sigmoid	0.104079	0.0722104	0.161603	0.0341731	0.0200987	0.0476293	Sigmoid	-0.070027	-0.0555907	-0.109207
2.1	LO2	0.111499	0.0806506	0.142347	0.0293773	0.0113232	0.0474313	-0.0821217	-0.111221	-0.0530226		0.456757	V1	Sigmoid	0.103615	0.0720267	0.160101	0.0340829	0.0200919	0.0476136	Sigmoid	-0.0696567	-0.0552974	-0.107934
2.3	LO2	0.0730089	0.02639	0.119628	0.0102081	-0.0012161	0.0216323	-0.0628008	-0.109765	-0.0158369		0.462162	V1	Sigmoid	0.103148	0.0718567	0.158429	0.033992	0.0200822	0.0476095	Sigmoid	-0.0692853	-0.0550237	-0.106667
2.5	LO2	0.11203	0.0678566	0.156204	0.03963	0.00479058	0.0744694	-0.0724005	-0.108167	-0.0366342		0.467568	V1	Sigmoid	0.10268	0.0716826	0.156981	0.0339002	0.0199962	0.0476	Sigmoid	-0.068913	-0.0547226	-0.105459
2.7	LO2	0.0604883	0.0250618	0.0959148	0.0223178	-0.00224381	0.0468793	-0.0381706	-0.0717815	-0.00455961		0.472973	V1	Sigmoid	0.10221	0.0715332	0.155623	0.0338076	0.0199569	0.0475941	Sigmoid	-0.0685398	-0.0543999	-0.104303
2.9	LO2	0.0678197	0.0398392	0.0958001	0.02006	0.00367966	0.0364403	-0.0477597	-0.0744976	-0.0210218		0.478378	V1	Sigmoid	0.101739	0.0713546	0.154271	0.0337142	0.019926	0.0475769	Sigmoid	-0.0681656	-0.0540772	-0.103202
3.1	LO2	0.056702	0.0159422	0.0974618	0.00828969	-0.000411273	0.0169907	-0.0484123	-0.0902958	-0.0065288		0.483784	V1	Sigmoid	0.101266	0.0711589	0.152794	0.03362	0.0197173	0.0475256	Sigmoid	-0.0677905	-0.0537554	-0.102051
3.3	LO2	0.0940834	0.0590175	0.129149	0.033365	0.00785339	0.0588767	-0.0607184	-0.0913002	-0.0301366		0.489189	V1	Sigmoid	0.100791	0.0709752	0.151495	0.033525	0.0194076	0.0474896	Sigmoid	-0.0674146	-0.0534449	-0.100847
3.5	LO2	0	0	0	0	0	0	0	0	0		0.494595	V1	Sigmoid	0.100315	0.070793	0.149835	0.0334292	0.0191801	0.0474297	Sigmoid	-0.0670378	-0.0531351	-0.0997139
3.7	LO2	0.0758159	0.0331917	0.11844	0.0429009	0.00417795	0.0816239	-0.032915	-0.0626757	-0.00315433		0.5	V1	Sigmoid	0.0998374	0.0704397	0.14815	0.0333326	0.0180632	0.0473379	Sigmoid	-0.0666602	-0.0527437	-0.0985993
3.9	LO2	0	0	0	0	0	0	0	0	0		0.505405	V1	Sigmoid	0.0993582	0.0702074	0.14649	0.0332353	0.0179936	0.0472743	Sigmoid	-0.0662818	-0.0524652	-0.0974394
4.1	LO2	0.0768032	0.0351598	0.118447	0.0339651	0.000373879	0.0675563	-0.0428381	-0.0729444	-0.0127318		0.510811	V1	Sigmoid	0.0988775	0.0700441	0.14486	0.0331371	0.0179816	0.0471676	Sigmoid	-0.0659027	-0.0521999	-0.0963454
4.3	LO2	0.0236978	0.00568802	0.0417075	0.00718757	-0.00288458	0.0172597	-0.0165102	-0.0322584	-0.000762037		0.516216	V1	Sigmoid	0.0983954	0.0698725	0.143283	0.0330381	0.0179676	0.0470357	Sigmoid	-0.0655228	-0.0519131	-0.0952256
4.5	LO2	0.0748667	0.0319532	0.11778	0.0155595	-0.00251975	0.0336388	-0.0593071	-0.10057	-0.0180447		0.521622	V1	Sigmoid	0.0979119	0.0697066	0.141722	0.0329383	0.0179637	0.0469434	Sigmoid	-0.0651423	-0.0515991	-0.0940501
4.7	LO2	0.104229	0.0295832	0.178875	0.020476	-0.00656688	0.0475188	-0.083753	-0.162675	-0.00483117		0.527027	V1	Sigmoid	0.097427	0.0695381	0.140177	0.0328378	0.0179376	0.0468617	Sigmoid	-0.064761	-0.0512359	-0.0929758
4.9	LO2	0.0679402	0.030432	0.105448	0.0231267	0.000374654	0.0458787	-0.0448135	-0.0782616	-0.0113655		0.532432	V1	Sigmoid	0.0969408	0.0693452	0.138648	0.0327364	0.0179215	0.0467694	Sigmoid	-0.0643792	-0.0508982	-0.0918918
5.1	LO2	0.0726485	0.0191933	0.126104	0.0294081	-0.0158247	0.0746409	-0.0432405	-0.0769637	-0.0095172		0.537838	V1	Sigmoid	0.0964532	0.0691349	0.137108	0.0326343	0.0179137	0.0466772	Sigmoid	-0.0639967	-0.0505523	-0.0908082
5.3	LO2	0.0539917	0.0125282	0.0954552	0.0132358	-0.00578285	0.0322544	-0.0407559	-0.0812463	-0.000265411		0.543243	V1	Sigmoid	0.0959644	0.068916	0.135827	0.0325314	0.0179131	0.0465827	Sigmoid	-0.0636136	-0.0502224	-0.0896822
5.5	LO2	0.0992995	0.0395354	0.159064	0.0197437	-0.00586347	0.0453509	-0.0795557	-0.138653	-0.0204586		0.548649	V1	Sigmoid	0.0954743	0.0687126	0.135823	0.0324277	0.0179123	0.0464795	Sigmoid	-0.06323	-0.0498955	-0.0886401
0.1	TO1	0.209114	0.1835	0.234729	0.119823	0.0912134	0.148433	-0.0892913	-0.111934	-0.0666486		0.554054	V1	Sigmoid	0.094983	0.0685061	0.135663	0.0323233	0.0179123	0.0463721	Sigmoid	-0.0628458	-0.0495397	-0.0882546
0.3	TO1	0.363701	0.313549	0.413853	0.24136	0.152501	0.330218	-0.122341	-0.20892	-0.0357624		0.559459	V1	Sigmoid	0.0944906	0.0682331	0.134525	0.0322181	0.0179123	0.0462557	Sigmoid	-0.0624612	-0.049209	-0.0872914
0.5	TO1	0.202026	0.184607	0.219445	0.141323	0.1207	0.161945	-0.0607033	-0.0770668	-0.0443398		0.564865	V1	Sigmoid	0.093997	0.067977	0.133224	0.0321121	0.0179123	0.0461343	Sigmoid	-0.062076	-0.0488628	-0.0863473
0.7	TO1	0.351803	0.296453	0.407153	0.33579	0.238446	0.433134	-0.0160126	-0.106822	0.0747971		0.57027	V1	Sigmoid	0.0935023	0.0676619	0.131941	0.0320054	0.017909	0.0460033	Sigmoid	-0.0616905	-0.0485218	-0.0853191
0.9	TO1	0.175338	0.15825	0.192425	0.123503	0.103478	0.143528	-0.0518348	-0.0665391	-0.0371304		0.575676	V1	Sigmoid	0.0930065	0.0673199	0.131433	0.0318979	0.0179003	0.0458638	Sigmoid	-0.0613045	-0.0481758	-0.0843162
1.1	TO1	0	0	0	0	0	0	0	0	0		0.581081	V1	Sigmoid	0.0925097	0.0669359	0.130593	0.0317896	0.0178992	0.0457069	Sigmoid	-0.0609182	-0.0478584	-0.0832327
1.3	TO1	0.196423	0.170144	0.222702	0.134489	0.103933	0.165045	-0.0619344	-0.0834452	-0.0404235		0.586486	V1	Sigmoid	0.0920119	0.0665299	0.129888	0.0316807	0.0178928	0.0455165	Sigmoid	-0.0605315	-0.0475059	-0.0822225
1.5	TO1	0.203201	0.162425	0.243977	0.136629	0.0913936	0.181865	-0.0665713	-0.102542	-0.030601		0.591892	V1	Sigmoid	0.0915131	0.0661021	0.128944	0.0315709	0.0178921	0.0453236	Sigmoid	-0.0601445	-0.047123	-0.0812466
1.7	TO1	0.224732	0.193527	0.255938	0.170011	0.133766	0.206255	-0.0547218	-0.081386	-0.0280576		0.597297	V1	Sigmoid	0.0910134	0.0656567	0.12796	0.0314605	0.0178921	0.0450863	Sigmoid	-0.0597572	-0.0467753	-0.0802521
1.9	TO1	0.231229	0.174953	0.287505	0.175394	0.110285	0.240503	-0.0558349	-0.0968745	-0.0147954		0.602703	V1	Sigmoid	0.0905128	0.0652689	0.12697	0.0313493	0.0178763	0.0448142	Sigmoid	-0.0593696	-0.0464372	-0.0792787
2.1	TO1	0.188196	0.158865	0.217527	0.149775	0.114239	0.185311	-0.0384211	-0.0619429	-0.0148993		0.608108	V1	Sigmoid	0.0900114	0.0648797	0.12581	0.0312374	0.0178448	0.0445677	Sigmoid	-0.0589818	-0.0460871	-0.078336
2.3	TO1	0.197038	0.139679	0.254398	0.150429	0.0843572	0.216501	-0.0466091	-0.0904778	-0.00274052		0.613514	V1	Sigmoid	0.0895091	0.0644156	0.124506	0.0311248	0.0178221	0.0443095	Sigmoid	-0.0585938	-0.0457443	-0.0775532
2.5	TO1	0.196777	0.153289	0.240264	0.162367	0.113217	0.211517	-0.0344097	-0.0618123	-0.00700702		0.618919	V1	Sigmoid	0.089006	0.0639804	0.123643	0.0310114	0.01779	0.0439843	Sigmoid	-0.0582056	-0.0453748	-0.076672
2.7	TO1	0.242548	0.193693	0.291404	0.166183	0.112753	0.219614	-0.0763652	-0.118228	-0.0345027		0.624324	V1	Sigmoid	0.0885022	0.0634967	0.122376	0.0308974	0.0176827	0.0436103	Sigmoid	-0.0578173	-0.0450197	-0.0757551
2.9	TO1	0.2146	0.174395	0.254806	0.189269	0.144045	0.234494	-0.025331	-0.0528655	0.00220347		0.62973	V1	Sigmoid	0.0879976	0.0631283	0.121073	0.0307827	0.0175004	0.0433753	Sigmoid	-0.0574289	-0.0446798	-0.074841
3.1	TO1	0.178565	0.12241	0.23472	0.150594	0.0816342	0.219554	-0.0279707	-0.0752516	0.0193101		0.635135	V1	Sigmoid	0.0874924	0.0626836	0.119701	0.0306672	0.0173993	0.0430207	Sigmoid	-0.0570404	-0.0443263	-0.0738958
3.3	TO1	0.196386	0.153619	0.239152	0.142907	0.0972478	0.188566	-0.0534785	-0.0837298	-0.0232272		0.640541	V1	Sigmoid	0.0869866	0.0622518	0.118551	0.0305511	0.0173299	0.0427713	Sigmoid	-0.0566519	-0.0439734	-0.0730986
3.5	TO1	0.238595	0.17248	0.304709	0.206285	0.127434	0.285137	-0.0323097	-0.0874665	0.0228471		0.645946	V1	Sigmoid	0.0864801	0.0617845	0.117189	0.0304343	0.0172599	0.0425494	Sigmoid	-0.0562633	-0.0436221	-0.07227
3.7	TO1	0.210913	0.162525	0.259301	0.16029	0.107691	0.21289	-0.0506224	-0.0836627	-0.0175822		0.651351	V1	Sigmoid	0.0859731	0.061387	0.116001	0.0303168	0.0171892	0.0422667	Sigmoid	-0.0558748	-0.0432899	-0.0716545
3.9	TO1	0.225288	0.146643	0.303933	0.148666	0.0722263	0.225106	-0.0766218	-0.142387	-0.0108565		0.656757	V1	Sigmoid	0.0854655	0.0609626	0.114797	0.0301987	0.0170641	0.0420003	Sigmoid	-0.0554863	-0.0429557	-0.0710368
4.1	TO1	0.170892	0.13106	0.210724	0.124703	0.0835351	0.16587	-0.0461894	-0.0733236	-0.0190551		0.662162	V1	Sigmoid	0.0849575	0.0606007	0.113581	0.0300799	0.0169546	0.0417343	Sigmoid	-0.0550978	-0.0426221	-0.0703883
4.3	TO1	0.185463	0.122662	0.248264	0.136481	0.0684091	0.204553	-0.0489819	-0.103403	0.00543961		0.667568	V1	Sigmoid	0.084449	0.0601645	0.112648	0.0299604	0.0168459	0.041504	Sigmoid	-0.0547095	-0.0422871	-0.0696805
4.5	TO1	0.184371	0.134077	0.234666	0.138954	0.0864814	0.191426	-0.0454179	-0.0741804	-0.0166553		0.672973	V1	Sigmoid	0.0839401	0.0597475	0.112005	0.0298403	0.0167405	0.0413914	Sigmoid	-0.0543213	-0.0419474	-0.0689277
4.7	TO1	0.18909	0.12746	0.250721	0.160587	0.0892315	0.231942	-0.0285036	-0.0682392	0.011232		0.678378	V1	Sigmoid	0.0834308	0.0593123	0.111021	0.0297195	0.0166465	0.0410962	Sigmoid	-0.0539333	-0.0416199	-0.0682177
4.9	TO1	0.1674	0.125622	0.209179	0.10802	0.066991	0.149049	-0.0593804	-0.0898723	-0.0288885		0.683784	V1	Sigmoid	0.0829212	0.05893	0.109967	0.0295982	0.0165378	0.0407785	Sigmoid	-0.0535454	-0.0412861	-0.0675334
5.1	TO1	0.15921	0.10005	0.218369	0.118781	0.0587211	0.17884	-0.040429	-0.0777954	-0.0030626		0.689189	V1	Sigmoid	0.0824112	0.0585478	0.109094	0.0294762	0.0164299	0.0404699	Sigmoid	-0.0531578	-0.0409498	-0.0668911
5.3	TO1	0.122448	0.0774115	0.167484	0.0669826	0.0276698	0.106295	-0.0554649	-0.0929035	-0.0180264		0.694595	V1	Sigmoid	0.081901	0.0581492	0.108462	0.0293535	0.0163229	0.0402888	Sigmoid	-0.0527705	-0.0406319	-0.0662702
5.5	TO1	0.131509	0.0843526	0.178666	0.0795816	0.031585	0.127578	-0.0519278	-0.0898693	-0.0139863		0.7	V1	Sigmoid	0.0813906	0.0578195	0.107345	0.0292303	0.0162087	0.0401654	Sigmoid	-0.0523834	-0.0403084	-0.0657032
0.1	TO2	0.164703	0.138811	0.190595	0.149455	0.114442	0.184469	-0.0152481	-0.0422911	0.0117949		0.705405	V1	Sigmoid	0.08088	0.0573155	0.106812	0.0291065	0.0161329	0.0400183	Sigmoid	-0.0519966	-0.039978	-0.0650851
0.3	TO2	0.241823	0.181656	0.301989	0.211977	0.108549	0.315405	-0.029846	-0.113941	0.0542487		0.710811	V1	Sigmoid	0.0803692	0.0569224	0.106219	0.0289821	0.0160814	0.0398578	Sigmoid	-0.0516102	-0.0396558	-0.0646286
0.5	TO2	0.169019	0.154333	0.183705	0.150446	0.130087	0.170805	-0.0185734	-0.0345551	-0.00259173		0.716216	V1	Sigmoid	0.0798583	0.0564928	0.105775	0.0288571	0.0159149	0.0397192	Sigmoid	-0.0512241	-0.039348	-0.0641512
0.7	TO2	0	0	0	0	0	0	0	0	0		0.721622	V1	Sigmoid	0.0793474	0.0560908	0.105392	0.0287315	0.015834	0.0395635	Sigmoid	-0.0508385	-0.0390479	-0.0636821
0.9	TO2	0.179577	0.161536	0.197617	0.178773	0.152959	0.204587	-0.00080351	-0.0188237	0.0172167		0.727027	V1	Sigmoid	0.0788364	0.0556744	0.105266	0.0286054	0.0157749	0.0395026	Sigmoid	-0.0504533	-0.0387344	-0.0632495
1.1	TO2	0	0	0	0	0	0	0	0	0		0.732432	V1	Sigmoid	0.0783254	0.0552749	0.104981	0.0284787	0.015613	0.0394834	Sigmoid	-0.0500685	-0.0384218	-0.0628275
1.3	TO2	0.1994	0.172153	0.226647	0.181502	0.14632	0.216684	-0.0178977	-0.0421021	0.00630669		0.737838	V1	Sigmoid	0.0778145	0.0548796	0.104696	0.0283515	0.0155248	0.039459	Sigmoid	-0.0496842	-0.0381091	-0.0624171
1.5	TO2	0.161097	0.123998	0.198195	0.157996	0.108874	0.207119	-0.00310037	-0.0349964	0.0287957		0.743243	V1	Sigmoid	0.0773036	0.054472	0.10442	0.0282237	0.0154422	0.0393916	Sigmoid	-0.0493005	-0.0377891	-0.0620081
1.7	TO2	0.180808	0.152854	0.208763	0.163251	0.129711	0.196791	-0.0175569	-0.0391636	0.00404983		0.748649	V1	Sigmoid	0.0767929	0.0540557	0.104413	0.0280954	0.0153179	0.0393269	Sigmoid	-0.0489173	-0.0374831	-0.061589
1.9	TO2	0.227729	0.173608	0.28185	0.160052	0.101394	0.21871	-0.0676772	-0.120623	-0.0147315		0.754054	V1	Sigmoid	0.0762823	0.0536743	0.104413	0.0279666	0.015221	0.0392815	Sigmoid	-0.0485347	-0.0371769	-0.0612565
2.1	TO2	0.210589	0.182131	0.239046	0.179597	0.145414	0.213779	-0.0309919	-0.0576739	-0.00430987		0.759459	V1	Sigmoid	0.0757719	0.0532766	0.104199	0.0278373	0.0151249	0.0391459	Sigmoid	-0.0481527	-0.0368603	-0.0608434
2.3	TO2	0.180221	0.112701	0.24774	0.133282	0.0585633	0.208001	-0.0469389	-0.110959	0.0170812		0.764865	V1	Sigmoid	0.0752617	0.0526483	0.104198	0.0277075	0.0150296	0.0390127	Sigmoid	-0.0477713	-0.0365519	-0.0604143
2.5	TO2	0.225082	0.186011	0.264152	0.22251	0.170763	0.274258	-0.00257161	-0.0372353	0.0320921		0.77027	V1	Sigmoid	0.0747518	0.0522408	0.104198	0.0275771	0.0149349	0.0389177	Sigmoid	-0.0473906	-0.036252	-0.0600079
2.7	TO2	0.265793	0.212364	0.319222	0.276512	0.207952	0.345071	0.010719	-0.0292296	0.0506677		0.775676	V1	Sigmoid	0.0742422	0.0518546	0.104158	0.0274464	0.014841	0.0387889	Sigmoid	-0.0470106	-0.0359562	-0.0595866
2.9	TO2	0.21865	0.184357	0.252943	0.19037	0.14793	0.232809	-0.0282803	-0.0594538	0.00289325		0.781081	V1	Sigmoid	0.073733	0.0514536	0.104108	0.0273151	0.0147428	0.0386604	Sigmoid	-0.0466313	-0.0356544	-0.0591898
3.1	TO2	0.276654	0.215486	0.337823	0.264066	0.188221	0.33991	-0.0125886	-0.0650493	0.039872		0.786486	V1	Sigmoid	0.0732241	0.0509895	0.104052	0.0271834	0.0146508	0.0386089	Sigmoid	-0.0462527	-0.0353479	-0.0588539
3.3	TO2	0.225199	0.190881	0.259516	0.214178	0.17121	0.257146	-0.0110206	-0.0391671	0.0171259		0.791892	V1	Sigmoid	0.0727157	0.0505577	0.104041	0.0270512	0.0145595	0.0385085	Sigmoid	-0.0458749	-0.0350409	-0.058423
3.5	TO2	0.269174	0.210375	0.327973	0.243436	0.168262	0.318609	-0.0257384	-0.0778175	0.0263407		0.797297	V1	Sigmoid	0.0722077	0.0501364	0.103859	0.0269186	0.0144688	0.0384457	Sigmoid	-0.045498	-0.0347372	-0.057991
3.7	TO2	0.237889	0.196701	0.279077	0.202415	0.150932	0.253898	-0.035474	-0.0708837	-6.43158e-05		0.802703	V1	Sigmoid	0.0717002	0.0497521	0.103844	0.0267856	0.0143789	0.0384428	Sigmoid	-0.0451219	-0.0344451	-0.0575575
3.9	TO2	0.238124	0.17872	0.297528	0.189172	0.116901	0.261443	-0.0489523	-0.114261	0.0163568		0.808108	V1	Sigmoid	0.0711933	0.0493472	0.103842	0.0266522	0.0142554	0.0384285	Sigmoid	-0.0447466	-0.0341429	-0.0571354
4.1	TO2	0.201167	0.168521	0.233813	0.185172	0.145022	0.225321	-0.0159952	-0.0427881	0.0107977		0.813514	V1	Sigmoid	0.0706869	0.0489795	0.10384	0.0265184	0.0141651	0.0383107	Sigmoid	-0.0443722	-0.0338528	-0.0568159
4.3	TO2	0.252256	0.19071	0.313803	0.243503	0.164124	0.322883	-0.00875264	-0.0660583	0.048553		0.818919	V1	Sigmoid	0.0701811	0.0486236	0.10375	0.0263841	0.0140755	0.038206	Sigmoid	-0.0439987	-0.0335577	-0.0563821
4.5	TO2	0.21349	0.178014	0.248965	0.205768	0.158207	0.253328	-0.00772195	-0.040754	0.0253101		0.824324	V1	Sigmoid	0.069676	0.0482438	0.102979	0.0262495	0.0139866	0.0381675	Sigmoid	-0.0436262	-0.0332605	-0.0559738
4.7	TO2	0.23828	0.184721	0.29184	0.215806	0.150965	0.280647	-0.0224742	-0.0664251	0.0214767		0.82973	V1	Sigmoid	0.0691715	0.0478908	0.102608	0.0261145	0.0138984	0.0381639	Sigmoid	-0.0432546	-0.032956	-0.0556776
4.9	TO2	0.182055	0.143884	0.220225	0.169188	0.119549	0.218827	-0.0128662	-0.0458572	0.0201247		0.835135	V1	Sigmoid	0.0686678	0.0474841	0.102031	0.0259792	0.0138109	0.0380583	Sigmoid	-0.0428841	-0.0326837	-0.0552405
5.1	TO2	0.254065	0.181142	0.326987	0.237945	0.15131	0.32458	-0.0161197	-0.0809288	0.0486894		0.840541	V1	Sigmoid	0.0681649	0.0471044	0.101563	0.0258435	0.013724	0.0379112	Sigmoid	-0.0425145	-0.0324023	-0.0549092
5.3	TO2	0.181906	0.138019	0.225792	0.170598	0.113531	0.227665	-0.011308	-0.0502721	0.0276562		0.845946	V1	Sigmoid	0.0676627	0.0466731	0.101234	0.0257075	0.0136379	0.0376626	Sigmoid	-0.042146	-0.0321205	-0.0545349
5.5	TO2	0.212978	0.159064	0.266893	0.172024	0.110733	0.233315	-0.0409543	-0.0881546	0.00624601		0.851351	V1	Sigmoid	0.0671613	0.0462469	0.100942	0.0255711	0.0135524	0.0374625	Sigmoid	-0.0417786	-0.0318225	-0.0541022
0.1	IPS0	0.112987	0.0937382	0.132237	0.0712445	0.0476058	0.0948832	-0.0417429	-0.0611757	-0.0223101		0.856757	V1	Sigmoid	0.0666608	0.0458419	0.100128	0.0254345	0.0134676	0.0371906	Sigmoid	-0.0414123	-0.0315469	-0.0536617
0.3	IPS0	0.172479	0.130201	0.214756	0.143104	0.0792297	0.206978	-0.0293747	-0.0772647	0.0185152		0.862162	V1	Sigmoid	0.0661612	0.0454313	0.0998862	0.0252975	0.0133834	0.0370026	Sigmoid	-0.0410471	-0.031267	-0.0531949
0.5	IPS0	0.100148	0.090338	0.109959	0.0749035	0.0634307	0.0863763	-0.0252448	-0.0343027	-0.0161869		0.867568	V1	Sigmoid	0.0656626	0.0450813	0.0998352	0.0251602	0.0132868	0.03696	Sigmoid	-0.040683	-0.0309958	-0.0527713
0.7	IPS0	0.230172	0.182947	0.277398	0.175574	0.122425	0.228724	-0.054598	-0.0900879	-0.0191081		0.872973	V1	Sigmoid	0.0651649	0.0446926	0.099598	0.0250227	0.0131446	0.0368304	Sigmoid	-0.0403201	-0.030724	-0.0523067
0.9	IPS0	0.125431	0.113194	0.137669	0.107297	0.0924702	0.122123	-0.0181345	-0.0279466	-0.00832246		0.878378	V1	Sigmoid	0.0646682	0.0442978	0.0988104	0.0248849	0.0130465	0.0367663	Sigmoid	-0.0399584	-0.0304453	-0.0517938
1.1	IPS0	0	0	0	0	0	0	0	0	0		0.883784	V1	Sigmoid	0.0641726	0.0439044	0.0980908	0.0247469	0.0129068	0.0366467	Sigmoid	-0.0395979	-0.0301789	-0.0512966
1.3	IPS0	0.129588	0.113947	0.14523	0.120584	0.101515	0.139652	-0.00900482	-0.0216469	0.00363727		0.889189	V1	Sigmoid	0.0636781	0.0435014	0.0979602	0.0246086	0.012804	0.0365762	Sigmoid	-0.0392387	-0.0299007	-0.0508376
1.5	IPS0	0.124084	0.0994016	0.148767	0.114451	0.0851207	0.143782	-0.0096328	-0.0277371	0.00847155		0.894595	V1	Sigmoid	0.0631846	0.0431351	0.097036	0.02447	0.0127024	0.0365202	Sigmoid	-0.0388807	-0.0296368	-0.050322
1.7	IPS0	0.133125	0.118522	0.147729	0.109914	0.0917657	0.128063	-0.0232113	-0.036297	-0.0101257		0.9	V1	Sigmoid	0.0626923	0.042764	0.0935943	0.0243313	0.0125804	0.0362168	Sigmoid	-0.0385241	-0.029358	-0.0496694
1.9	IPS0	0.105218	0.0790481	0.131387	0.103928	0.0701787	0.137678	-0.00128946	-0.0247498	0.0221709		0.905405	V1	Sigmoid	0.0622012	0.0397346	0.0933704	0.0241924	0.00933858	0.0361533	Sigmoid	-0.0381687	-0.0289481	-0.0492584
2.1	IPS0	0.118272	0.101089	0.135455	0.106893	0.0865664	0.12722	-0.0113786	-0.023675	0.000917856		0.910811	V1	Sigmoid	0.0617113	0.0366004	0.0932448	0.0240532	0.00865521	0.0361358	Sigmoid	-0.0378147	-0.0285747	-0.0488301
2.3	IPS0	0.132798	0.0831999	0.182396	0.127499	0.0695187	0.185479	-0.00529918	-0.0374335	0.0268352		0.916216	V1	Sigmoid	0.0612226	0.0302148	0.0929723	0.0239139	0.00702804	0.0360288	Sigmoid	-0.037462	-0.0282814	-0.0483853
2.5	IPS0	0.0903071	0.0731047	0.10751	0.0869742	0.0640531	0.109895	-0.0033329	-0.0161538	0.00948802		0.921622	V1	Sigmoid	0.0607352	0.0246231	0.0929084	0.0237744	0.00660222	0.0359908	Sigmoid	-0.0371108	-0.0280144	-0.0479396
2.7	IPS0	0.0951231	0.0705993	0.119647	0.0839413	0.0539085	0.113974	-0.0111818	-0.0304419	0.0080783		0.927027	V1	Sigmoid	0.0602492	0.0199123	0.0926154	0.0236348	0.00640969	0.0359085	Sigmoid	-0.0367609	-0.0277395	-0.0475192
2.9	IPS0	0.0855183	0.0704242	0.100612	0.0756792	0.0559825	0.095376	-0.00983903	-0.0223351	0.00265702		0.932432	V1	Sigmoid	0.0597645	0.0160061	0.0925998	0.023495	0.00594384	0.0358638	Sigmoid	-0.0364124	-0.027487	-0.0470705
3.1	IPS0	0.10469	0.0731065	0.136273	0.0879158	0.0529307	0.122901	-0.0167739	-0.0387366	0.00518877		0.937838	V1	Sigmoid	0.0592811	0.012991	0.0925997	0.0233551	0.00546685	0.0357279	Sigmoid	-0.0360654	-0.0272316	-0.0466723
3.3	IPS0	0.0787829	0.0627274	0.0948384	0.0638891	0.045116	0.0826623	-0.0148938	-0.0273356	-0.00245187		0.943243	V1	Sigmoid	0.0587992	0.0107317	0.0925243	0.0232151	0.00504823	0.0356094	Sigmoid	-0.0357199	-0.0269678	-0.046225
3.5	IPS0	0.0778521	0.052809	0.102895	0.0669186	0.0355571	0.0982801	-0.0109335	-0.0304407	0.00857363		0.948649	V1	Sigmoid	0.0583187	0.00941311	0.0924687	0.023075	0.004785	0.0354462	Sigmoid	-0.0353759	-0.0267164	-0.0457688
3.7	IPS0	0.0907503	0.0680279	0.113473	0.0862809	0.0594702	0.113092	-0.00446941	-0.0215017	0.0125629		0.954054	V1	Sigmoid	0.0578397	0.00840757	0.0921767	0.0229348	0.00460755	0.0353693	Sigmoid	-0.0350333	-0.0264794	-0.0453101
3.9	IPS0	0.0785368	0.0413749	0.115699	0.0754413	0.0293538	0.121529	-0.00309555	-0.0265786	0.0203875		0.959459	V1	Sigmoid	0.0573621	0.00794977	0.0918422	0.0227945	0.00448797	0.0352752	Sigmoid	-0.0346923	-0.0261918	-0.0448574
4.1	IPS0	0.0738527	0.0559793	0.0917261	0.0622107	0.0410979	0.0833234	-0.011642	-0.0235615	0.000277403		0.964865	V1	Sigmoid	0.0568862	0.00762097	0.0915337	0.0226541	0.00443191	0.0352188	Sigmoid	-0.0343528	-0.0256286	-0.0444277
4.3	IPS0	0.0736933	0.0458145	0.101572	0.0565151	0.02487	0.0881602	-0.0171782	-0.0379652	0.00360872		0.97027	V1	Sigmoid	0.0564118	0.00742223	0.090843	0.0225137	0.00437885	0.0351575	Sigmoid	-0.0340149	-0.0250211	-0.044022
4.5	IPS0	0.0691356	0.0506252	0.087646	0.0540738	0.0303048	0.0778428	-0.0150618	-0.0309433	0.000819693		0.975676	V1	Sigmoid	0.0559389	0.00729638	0.0900078	0.0223732	0.00433568	0.0351037	Sigmoid	-0.0336786	-0.0245536	-0.0435948
4.7	IPS0	0.077455	0.0505696	0.10434	0.0753724	0.0422554	0.108489	-0.00208267	-0.0180613	0.0138959		0.981081	V1	Sigmoid	0.0554678	0.00725593	0.0889472	0.0222328	0.0043175	0.0350697	Sigmoid	-0.0333439	-0.0239452	-0.0431618
4.9	IPS0	0.0687896	0.0499737	0.0876055	0.0568175	0.0338818	0.0797533	-0.0119721	-0.0271724	0.00322827		0.986486	V1	Sigmoid	0.0549982	0.00722111	0.0881897	0.0220923	0.00430905	0.0349933	Sigmoid	-0.0330108	-0.0234472	-0.042753
5.1	IPS0	0.0586565	0.0296953	0.0876178	0.0684614	0.0281207	0.108802	0.00980486	-0.0121231	0.0317328		0.991892	V1	Sigmoid	0.0545304	0.00711395	0.0878526	0.0219518	0.0043054	0.034931	Sigmoid	-0.0326794	-0.0229524	-0.0423628
5.3	IPS0	0.0627803	0.0393767	0.0861839	0.0556822	0.0262314	0.085133	-0.0070981	-0.0224978	0.00830159		0.997297	V1	Sigmoid	0.0540642	0.0071047	0.0878053	0.0218113	0.00430309	0.0348406	Sigmoid	-0.0323496	-0.0225647	-0.0419695
5.5	IPS0	0.0494581	0.0311186	0.0677976	0.0530325	0.0285612	0.0775039	0.00357443	-0.00910082	0.0162497		1.0027	V1	Sigmoid	0.0535998	0.00708571	0.087467	0.0216708	0.0043008	0.0347201	Sigmoid	-0.0320215	-0.0223329	-0.0415799
0.1	IPS1	0.0572637	0.0467855	0.067742	0.0816993	0.0644125	0.0989862	0.0244356	0.00898989	0.0398813		1.00811	V1	Sigmoid	0.0531372	0.00705623	0.0871211	0.0215304	0.00429993	0.0345808	Sigmoid	-0.0316951	-0.0220875	-0.0411393
0.3	IPS1	0.0887374	0.0659451	0.11153	0.109218	0.0759455	0.142491	0.0204807	-0.00530525	0.0462666		1.01351	V1	Sigmoid	0.0526764	0.00704068	0.086174	0.02139	0.00429898	0.0344428	Sigmoid	-0.0313704	-0.0218571	-0.0407387
0.5	IPS1	0.0584581	0.0527903	0.0641259	0.0780006	0.0685094	0.0874918	0.0195425	0.0111732	0.0279117		1.01892	V1	Sigmoid	0.0522174	0.00703175	0.0848944	0.0212497	0.00429571	0.0342571	Sigmoid	-0.0310474	-0.0216184	-0.0403422
0.7	IPS1	0.0678806	0.0405858	0.0951755	0.0867843	0.0530806	0.120488	0.0189037	-0.0108853	0.0486926		1.02432	V1	Sigmoid	0.0517602	0.00699563	0.0840414	0.0211095	0.00429527	0.0340684	Sigmoid	-0.0307262	-0.0212549	-0.0399688
0.9	IPS1	0.0629685	0.0562081	0.0697289	0.0873871	0.0763437	0.0984304	0.0244185	0.0149445	0.0338926		1.02973	V1	Sigmoid	0.051305	0.00699561	0.0827638	0.0209693	0.00428635	0.0338043	Sigmoid	-0.0304067	-0.0210078	-0.0396001
1.1	IPS1	0	0	0	0	0	0	0	0	0		1.03514	V1	Sigmoid	0.0508516	0.00699016	0.0809258	0.0208293	0.00427865	0.0336496	Sigmoid	-0.030089	-0.0207079	-0.0392009
1.3	IPS1	0.0608696	0.0518515	0.0698877	0.0907277	0.075216	0.106239	0.0298581	0.0172577	0.0424586		1.04054	V1	Sigmoid	0.0504002	0.00696762	0.0792744	0.0206893	0.00427664	0.0335028	Sigmoid	-0.029773	-0.0204805	-0.0388559
1.5	IPS1	0.0655702	0.0511612	0.0799792	0.113818	0.0876976	0.139938	0.0482477	0.0266372	0.0698581		1.04595	V1	Sigmoid	0.0499507	0.00688078	0.0784556	0.0205495	0.00427547	0.0332593	Sigmoid	-0.0294589	-0.0202349	-0.0384641
1.7	IPS1	0.054422	0.0461884	0.0626557	0.0843389	0.0693477	0.0993301	0.0299169	0.0178374	0.0419963		1.05135	V1	Sigmoid	0.0495032	0.00687029	0.0761369	0.0204098	0.00427502	0.0330256	Sigmoid	-0.0291466	-0.0199652	-0.0380301
1.9	IPS1	0.0554312	0.0404704	0.0703919	0.0929675	0.0644874	0.121448	0.0375363	0.0150137	0.0600589		1.05676	V1	Sigmoid	0.0490577	0.0068584	0.0745008	0.0202703	0.00427469	0.032743	Sigmoid	-0.0288361	-0.0197188	-0.0376221
2.1	IPS1	0.0502474	0.0424024	0.0580924	0.0784223	0.0626012	0.0942434	0.0281749	0.0155503	0.0407995		1.06216	V1	Sigmoid	0.0486143	0.00682607	0.0723501	0.020131	0.00427176	0.0322261	Sigmoid	-0.0285275	-0.019325	-0.0372217
2.3	IPS1	0.0491462	0.0313084	0.0669839	0.0799317	0.0426447	0.117219	0.0307856	0.00300395	0.0585672		1.06757	V1	Sigmoid	0.0481729	0.00682331	0.0704486	0.0199918	0.0042676	0.0317812	Sigmoid	-0.0282207	-0.0190775	-0.0368722
2.5	IPS1	0.0661099	0.0538768	0.078343	0.0959369	0.0732011	0.118673	0.0298271	0.0116878	0.0479663		1.07297	V1	Sigmoid	0.0477335	0.00680801	0.0681735	0.0198528	0.00426207	0.0315918	Sigmoid	-0.0279158	-0.0186108	-0.0360224
2.7	IPS1	0.056866	0.0385326	0.0751995	0.0886671	0.0595231	0.117811	0.031801	0.0118474	0.0517547		1.07838	V1	Sigmoid	0.0472963	0.00680319	0.0670711	0.019714	0.00426197	0.0314149	Sigmoid	-0.0276127	-0.0182937	-0.0354061
2.9	IPS1	0.0525307	0.0419592	0.0631022	0.0946095	0.0726627	0.116556	0.0420788	0.0251635	0.058994		1.08378	V1	Sigmoid	0.0468612	0.00679415	0.0653112	0.0195754	0.00424757	0.0310991	Sigmoid	-0.0273116	-0.0178899	-0.0350358
3.1	IPS1	0.0468954	0.0297103	0.0640805	0.0737122	0.0388159	0.108609	0.0268168	-0.00408165	0.0577153		1.08919	V1	Sigmoid	0.0464282	0.00676842	0.064242	0.0194371	0.00424757	0.0309239	Sigmoid	-0.0270123	-0.0176994	-0.0346966
3.3	IPS1	0.0528992	0.0426591	0.0631392	0.0922594	0.0692021	0.115317	0.0393603	0.0213891	0.0573314		1.09459	V1	Sigmoid	0.0459975	0.00676653	0.0632189	0.0192989	0.00424638	0.0307603	Sigmoid	-0.026715	-0.0173541	-0.0342948
3.5	IPS1	0.0366508	0.0200784	0.0532233	0.058878	0.027569	0.0901869	0.0222272	-0.00411314	0.0485674		1.1	V1	Sigmoid	0.0455688	0.00674961	0.0619403	0.0191611	0.00423547	0.0304747	Sigmoid	-0.0264196	-0.0169433	-0.0337166
3.7	IPS1	0.0508028	0.0374963	0.0641092	0.0606243	0.0389362	0.0823124	0.00982154	-0.00725636	0.0268994		1.10541	V1	Sigmoid	0.0451424	0.00663702	0.061304	0.0190235	0.00422806	0.0301851	Sigmoid	-0.0261261	-0.0159802	-0.0333581
3.9	IPS1	0.0418402	0.0239998	0.0596805	0.0525733	0.0207351	0.0844116	0.0107332	-0.0200612	0.0415275		1.11081	V1	Sigmoid	0.0447183	0.00662907	0.0606541	0.0188861	0.00422252	0.0300104	Sigmoid	-0.0258346	-0.015552	-0.033023
4.1	IPS1	0.0509537	0.0383422	0.0635653	0.0632654	0.0461861	0.0803446	0.0123116	-0.000937161	0.0255604		1.11622	V1	Sigmoid	0.0442964	0.00662554	0.0600015	0.0187491	0.00421016	0.0297725	Sigmoid	-0.0255451	-0.0150333	-0.0326429
4.3	IPS1	0.0367069	0.0214167	0.0519971	0.0770026	0.0386478	0.115357	0.0402958	0.00940331	0.0711882		1.12162	V1	Sigmoid	0.0438767	0.00662554	0.0593684	0.0186124	0.00420381	0.0296092	Sigmoid	-0.0252575	-0.0141278	-0.0323019
4.5	IPS1	0.0431176	0.0279731	0.0582621	0.0607144	0.031252	0.0901767	0.0175968	-0.00807833	0.0432719		1.12703	V1	Sigmoid	0.0434593	0.00662233	0.0586892	0.0184759	0.00420096	0.0293615	Sigmoid	-0.0249718	-0.0130106	-0.0319725
4.7	IPS1	0.0330095	0.0213887	0.0446304	0.0415921	0.0230145	0.0601697	0.00858253	-0.00872394	0.025889		1.13243	V1	Sigmoid	0.0430443	0.00658946	0.0580299	0.0183398	0.00419457	0.0292197	Sigmoid	-0.0246882	-0.0125139	-0.031632
4.9	IPS1	0.0513386	0.0368437	0.0658335	0.0654173	0.0423035	0.0885311	0.0140787	-0.00358165	0.0317391		1.13784	V1	Sigmoid	0.0426315	0.00657869	0.0573813	0.018204	0.00419182	0.0289812	Sigmoid	-0.0244065	-0.0120812	-0.0312951
5.1	IPS1	0.0305107	0.0155074	0.045514	0.0502248	0.0227512	0.0776983	0.0197141	-0.00356377	0.042992		1.14324	V1	Sigmoid	0.0422211	0.00657023	0.0567592	0.0180686	0.00418678	0.0287349	Sigmoid	-0.0241269	-0.0116975	-0.030888
5.3	IPS1	0.0442601	0.0279896	0.0605305	0.0539683	0.0300078	0.0779288	0.00970824	-0.00624893	0.0256654		1.14865	V1	Sigmoid	0.0418131	0.00655294	0.0560739	0.0179335	0.00418282	0.0285306	Sigmoid	-0.0238492	-0.011333	-0.0305257
5.5	IPS1	0.0371966	0.022336	0.0520572	0.0426609	0.0238607	0.0614611	0.00546434	-0.00947315	0.0204018		1.15405	V1	Sigmoid	0.0414075	0.00654602	0.0554076	0.0177988	0.00417794	0.02826	Sigmoid	-0.0235736	-0.010981	-0.030211
0.1	IPS4	0.0825352	0.0743764	0.090694	0.0801563	0.0678247	0.0924879	-0.00237891	-0.0132009	0.0084431		1.15946	V1	Sigmoid	0.0410042	0.00652333	0.0547459	0.0176645	0.0041761	0.0279843	Sigmoid	-0.0233	-0.0106826	-0.0299163
0.3	IPS4	0.135696	0.108243	0.163148	0.177185	0.135959	0.218411	0.0414895	0.0108696	0.0721094		1.16486	V1	Sigmoid	0.0406033	0.00650847	0.0541066	0.0175305	0.00417227	0.027774	Sigmoid	-0.0230284	-0.0103781	-0.029585
0.5	IPS4	0.0696336	0.0652619	0.0740054	0.0915387	0.0836768	0.0994006	0.0219051	0.0155954	0.0282148		1.17027	V1	Sigmoid	0.0402049	0.0065065	0.0534293	0.017397	0.00416552	0.0276263	Sigmoid	-0.0227588	-0.0100843	-0.02923
0.7	IPS4	0.121246	0.0804993	0.161993	0.132226	0.0739357	0.190516	0.0109796	-0.0287427	0.0507019		1.17568	V1	Sigmoid	0.0398089	0.00647924	0.0527329	0.0172639	0.00416241	0.0274494	Sigmoid	-0.0224913	-0.00985235	-0.0289772
0.9	IPS4	0.0723316	0.066722	0.0779413	0.0961525	0.0866548	0.10565	0.0238209	0.0167521	0.0308896		1.18108	V1	Sigmoid	0.0394153	0.00644793	0.0521225	0.0171312	0.00416173	0.027171	Sigmoid	-0.0222258	-0.00967119	-0.0286322
1.1	IPS4	0	0	0	0	0	0	0	0	0		1.18649	V1	Sigmoid	0.0390243	0.00642851	0.0514066	0.0169989	0.00415921	0.0269371	Sigmoid	-0.0219624	-0.00947455	-0.0283796
1.3	IPS4	0.0720706	0.0635273	0.0806139	0.0969342	0.0824097	0.111459	0.0248636	0.0140846	0.0356427		1.19189	V1	Sigmoid	0.0386357	0.0064012	0.050753	0.016867	0.00415579	0.0267074	Sigmoid	-0.021701	-0.00905727	-0.0280829
1.5	IPS4	0.0914836	0.0739545	0.109013	0.136245	0.103345	0.169145	0.0447612	0.0213903	0.0681321		1.1973	V1	Sigmoid	0.0382495	0.00639071	0.0500844	0.0167357	0.00415414	0.0264949	Sigmoid	-0.0214417	-0.00857062	-0.027769
1.7	IPS4	0.0818638	0.069675	0.0940525	0.110275	0.0899289	0.13062	0.0284108	0.0151247	0.0416969		1.2027	V1	Sigmoid	0.0378659	0.00636237	0.0496111	0.0166048	0.00414774	0.0263125	Sigmoid	-0.0211844	-0.00825106	-0.0274759
1.9	IPS4	0.0704828	0.0447812	0.0961844	0.120645	0.0690113	0.17228	0.0501626	0.00940103	0.0909241		1.20811	V1	Sigmoid	0.0374849	0.0063315	0.0489842	0.0164743	0.0041441	0.0261527	Sigmoid	-0.0209292	-0.00800754	-0.0271649
2.1	IPS4	0.0845341	0.0704181	0.0986501	0.120559	0.0968365	0.144282	0.0360254	0.0204537	0.0515971		1.21351	V1	Sigmoid	0.0371063	0.00631212	0.0484518	0.0163444	0.00414081	0.0258297	Sigmoid	-0.0206761	-0.00777194	-0.0268717
2.3	IPS4	0.078325	0.0472725	0.109377	0.122755	0.0612062	0.184304	0.0444304	-0.0103264	0.0991872		1.21892	V1	Sigmoid	0.0367303	0.00630777	0.0478811	0.0162149	0.00413611	0.0256025	Sigmoid	-0.020425	-0.00754413	-0.0265937
2.5	IPS4	0.0736812	0.0538882	0.0934741	0.0985421	0.0648043	0.13228	0.0248609	0.00106188	0.0486599		1.22432	V1	Sigmoid	0.0363568	0.00628031	0.0472325	0.016086	0.00413321	0.0251445	Sigmoid	-0.020176	-0.00732394	-0.0262836
2.7	IPS4	0.0739419	0.0485405	0.0993433	0.111354	0.0652827	0.157426	0.0374123	0.00543657	0.069388		1.22973	V1	Sigmoid	0.0359859	0.00624893	0.0467258	0.0159575	0.0041303	0.0248576	Sigmoid	-0.0199291	-0.00708708	-0.0259792
2.9	IPS4	0.0658584	0.0505946	0.0811223	0.0862043	0.057766	0.114643	0.0203458	-0.00253671	0.0432284		1.23514	V1	Sigmoid	0.0356176	0.0062338	0.045958	0.0158296	0.00411388	0.0246272	Sigmoid	-0.0196842	-0.00684035	-0.0256505
3.1	IPS4	0.0964286	0.06188	0.130977	0.1283	0.0719368	0.184663	0.0318714	-0.00649777	0.0702405		1.24054	V1	Sigmoid	0.0352519	0.00622185	0.0453126	0.0157023	0.0041119	0.024368	Sigmoid	-0.0194415	-0.00660892	-0.0252996
3.3	IPS4	0.0848096	0.0643707	0.105249	0.108594	0.0731669	0.14402	0.0237841	-0.00509669	0.0526649		1.24595	V1	Sigmoid	0.0348887	0.00620957	0.0443708	0.0155754	0.004101	0.0239089	Sigmoid	-0.0192008	-0.00638602	-0.0249195
3.5	IPS4	0.0588149	0.0330383	0.0845914	0.0721704	0.0285446	0.115796	0.0133555	-0.0176906	0.0444017		1.25135	V1	Sigmoid	0.0345282	0.00619907	0.0436459	0.0154492	0.00408518	0.0237236	Sigmoid	-0.0189622	-0.00617146	-0.0246049
3.7	IPS4	0.0772941	0.0549099	0.0996783	0.0888304	0.0548442	0.122817	0.0115362	-0.0077868	0.0308593		1.25676	V1	Sigmoid	0.0341702	0.00618082	0.0426263	0.0153234	0.00407011	0.0234487	Sigmoid	-0.0187256	-0.00596506	-0.0242779
3.9	IPS4	0.0978791	0.049714	0.146044	0.115978	0.0435733	0.188382	0.0180985	-0.0210887	0.0572858		1.26216	V1	Sigmoid	0.0338149	0.00617593	0.041929	0.0151983	0.00405862	0.0232658	Sigmoid	-0.0184912	-0.00576664	-0.0239809
4.1	IPS4	0.0831532	0.063453	0.102853	0.110345	0.0763787	0.14431	0.0271914	0.00245562	0.0519271		1.26757	V1	Sigmoid	0.0334622	0.0061619	0.0410309	0.0150737	0.0040545	0.0229462	Sigmoid	-0.0182588	-0.00555545	-0.023682
4.3	IPS4	0.076022	0.0424759	0.109568	0.0752705	0.0369914	0.11355	-0.000751459	-0.0319981	0.0304952		1.27297	V1	Sigmoid	0.0331121	0.00615214	0.0402127	0.0149497	0.00405164	0.0228056	Sigmoid	-0.0180285	-0.00533362	-0.0233603
4.5	IPS4	0.0630182	0.0398854	0.086151	0.0822849	0.0467048	0.117865	0.0192667	-0.0045572	0.0430906		1.27838	V1	Sigmoid	0.0327647	0.00613365	0.0395338	0.0148264	0.00404589	0.0225316	Sigmoid	-0.0178003	-0.00512612	-0.0230723
4.7	IPS4	0.0624766	0.0402914	0.0846618	0.0770962	0.0444946	0.109698	0.0146196	-0.00660283	0.035842		1.28378	V1	Sigmoid	0.0324199	0.00612056	0.0387337	0.0147036	0.00404445	0.0222278	Sigmoid	-0.0175742	-0.00493615	-0.0228219
4.9	IPS4	0.058273	0.0398728	0.0766732	0.0542659	0.0308696	0.0776622	-0.0040071	-0.0195515	0.0115373		1.28919	V1	Sigmoid	0.0320778	0.00610918	0.0380406	0.0145814	0.00404029	0.0220083	Sigmoid	-0.0173501	-0.00475522	-0.0225258
5.1	IPS4	0.0569706	0.0309833	0.0829579	0.0464443	0.0166628	0.0762259	-0.0105263	-0.0369355	0.015883		1.29459	V1	Sigmoid	0.0317383	0.00609619	0.0373202	0.0144599	0.00403839	0.0219185	Sigmoid	-0.0171282	-0.00460211	-0.0222139
5.3	IPS4	0.0521953	0.0307482	0.0736425	0.0644552	0.0335634	0.0953469	0.0122598	-0.0100995	0.0346192		1.3	V1	Sigmoid	0.0314014	0.0060825	0.0365584	0.014339	0.00403464	0.0210197	Sigmoid	-0.0169082	-0.00444503	-0.0216754
5.5	IPS4	0.0538922	0.0334656	0.0743188	0.0752713	0.0407765	0.109766	0.0213791	-0.00382592	0.0465841		1.30541	V1	Sigmoid	0.0310673	0.00603541	0.0361548	0.0142187	0.00400786	0.0209028	Sigmoid	-0.0166904	-0.00378017	-0.0213953
0.1	sPCS2	0.0632358	0.0545692	0.0719023	0.0943443	0.0743561	0.114333	0.0311086	0.0146483	0.0475688		1.31081	V1	Sigmoid	0.0307357	0.0060134	0.0357789	0.014099	0.00400739	0.0209006	Sigmoid	-0.0164746	-0.00368189	-0.0211305
0.3	sPCS2	0.0857673	0.0662094	0.105325	0.188975	0.138001	0.23995	0.103208	0.060914	0.145502		1.31622	V1	Sigmoid	0.0304069	0.00599824	0.0353659	0.0139801	0.00400359	0.0208602	Sigmoid	-0.0162609	-0.00360841	-0.0209047
0.5	sPCS2	0.0641008	0.0589454	0.0692563	0.104757	0.0924489	0.117065	0.0406563	0.0311035	0.0502091		1.32162	V1	Sigmoid	0.0300807	0.00596465	0.0349701	0.0138617	0.00400357	0.0206925	Sigmoid	-0.0160493	-0.00353959	-0.0206687
0.7	sPCS2	0.126198	0.0986862	0.153711	0.238439	0.180489	0.296389	0.112241	0.0680401	0.156441		1.32703	V1	Sigmoid	0.0297572	0.00594916	0.0345583	0.0137441	0.00400254	0.0205873	Sigmoid	-0.0158397	-0.00346003	-0.0203996
0.9	sPCS2	0.0728731	0.0661529	0.0795934	0.117348	0.103365	0.131331	0.044475	0.0339366	0.0550134		1.33243	V1	Sigmoid	0.0294364	0.00593735	0.0341125	0.0136271	0.00399663	0.0204885	Sigmoid	-0.0156321	-0.00336109	-0.0201429
1.1	sPCS2	0	0	0	0	0	0	0	0	0		1.33784	V1	Sigmoid	0.0291183	0.00592706	0.0337562	0.0135108	0.00399508	0.0203274	Sigmoid	-0.0154267	-0.00327844	-0.0199058
1.3	sPCS2	0.0748531	0.0647065	0.0849997	0.127496	0.10562	0.149373	0.0526431	0.0360663	0.0692199		1.34324	V1	Sigmoid	0.0288028	0.00592213	0.0334382	0.0133952	0.00399435	0.0201689	Sigmoid	-0.0152232	-0.00321316	-0.0196402
1.5	sPCS2	0.0791521	0.0601179	0.0981864	0.129881	0.0937922	0.16597	0.0507289	0.0255121	0.0759456		1.34865	V1	Sigmoid	0.02849	0.00591683	0.0330441	0.0132802	0.00399343	0.0199338	Sigmoid	-0.0150218	-0.00315752	-0.0194218
1.7	sPCS2	0.066113	0.054864	0.0773619	0.144531	0.117601	0.171461	0.0784181	0.0583078	0.0985284		1.35405	V1	Sigmoid	0.0281799	0.00590644	0.0326863	0.013166	0.00399335	0.0199255	Sigmoid	-0.0148224	-0.00311993	-0.0191896
1.9	sPCS2	0.0577651	0.0381644	0.0773658	0.0811687	0.0445274	0.11781	0.0234036	-0.000965549	0.0477728		1.35946	V1	Sigmoid	0.0278725	0.00590561	0.032274	0.0130525	0.00398402	0.0198858	Sigmoid	-0.0146251	-0.00309949	-0.0189368
2.1	sPCS2	0.0666794	0.0515748	0.0817839	0.123922	0.0927032	0.155141	0.057243	0.0346525	0.0798334		1.36486	V1	Sigmoid	0.0275678	0.00589813	0.0319491	0.0129397	0.00396931	0.0198252	Sigmoid	-0.0144298	-0.00301704	-0.0186883
2.3	sPCS2	0.0307761	0.00985967	0.0516926	0.0687848	0.0182976	0.119272	0.0380087	0.00415101	0.0718663		1.37027	V1	Sigmoid	0.0272657	0.00589648	0.0316059	0.0128276	0.00396072	0.0197378	Sigmoid	-0.0142365	-0.00295715	-0.0184236
2.5	sPCS2	0.0556596	0.0369165	0.0744027	0.114332	0.0725282	0.156135	0.058672	0.0274733	0.0898707		1.37568	V1	Sigmoid	0.0269663	0.0058957	0.0312627	0.0127162	0.00394666	0.0194887	Sigmoid	-0.0140452	-0.00290076	-0.0181829
2.7	sPCS2	0.0528097	0.0318179	0.0738014	0.0925169	0.0424371	0.142597	0.0397072	0.00206231	0.0773522		1.38108	V1	Sigmoid	0.0266696	0.0058859	0.0309579	0.0126056	0.00394306	0.0194215	Sigmoid	-0.0138559	-0.00285339	-0.0179294
2.9	sPCS2	0.0533856	0.0377477	0.0690234	0.101633	0.061457	0.141809	0.0482474	0.0181419	0.0783529		1.38649	V1	Sigmoid	0.0263756	0.00588119	0.0306557	0.0124957	0.00393539	0.0193735	Sigmoid	-0.0136687	-0.00280843	-0.0176856
3.1	sPCS2	0.0440545	0.0220937	0.0660154	0.0679432	0.0308974	0.104989	0.0238887	-0.00295578	0.0507331		1.39189	V1	Sigmoid	0.0260842	0.00587733	0.0303686	0.0123865	0.00393231	0.0191019	Sigmoid	-0.0134834	-0.00277702	-0.0174985
3.3	sPCS2	0.0505768	0.0333916	0.0677619	0.113088	0.0635965	0.162579	0.0625108	0.025263	0.0997587		1.3973	V1	Sigmoid	0.0257955	0.00586766	0.0300627	0.0122781	0.00392995	0.0189359	Sigmoid	-0.0133001	-0.00272265	-0.0172975
3.5	sPCS2	0.0373794	0.0171213	0.0576376	0.0602125	0.0111278	0.109297	0.0228331	-0.0166683	0.0623345		1.4027	V1	Sigmoid	0.0255095	0.00586133	0.0297755	0.0121704	0.00392641	0.0185711	Sigmoid	-0.0131188	-0.00267756	-0.0170821
3.7	sPCS2	0.0450634	0.0252853	0.0648415	0.076703	0.032354	0.121052	0.0316396	0.00088039	0.0623988		1.40811	V1	Sigmoid	0.0252261	0.00585043	0.0294698	0.0120634	0.00392502	0.0182252	Sigmoid	-0.0129394	-0.00264755	-0.0168626
3.9	sPCS2	0.0375709	0.0164901	0.0586518	0.0392314	0.00502906	0.0734337	0.00166044	-0.0288603	0.0321811		1.41351	V1	Sigmoid	0.0249454	0.00582995	0.029167	0.0119573	0.00392423	0.0179133	Sigmoid	-0.0127621	-0.00262719	-0.0166625
4.1	sPCS2	0.0384553	0.0243878	0.0525227	0.0707408	0.0338074	0.107674	0.0322855	0.00558269	0.0589883		1.41892	V1	Sigmoid	0.0246674	0.00582618	0.0289306	0.0118519	0.00392418	0.017694	Sigmoid	-0.0125866	-0.00258541	-0.0164425
4.3	sPCS2	0.0374366	0.0167586	0.0581147	0.0525897	0.00812328	0.0970562	0.0151531	-0.0191167	0.0494229		1.42432	V1	Sigmoid	0.024392	0.00582234	0.0286855	0.0117472	0.003924	0.0173458	Sigmoid	-0.0124132	-0.00257412	-0.0162406
4.5	sPCS2	0.0446334	0.0268987	0.062368	0.0961408	0.0473152	0.144967	0.0515075	0.0143125	0.0887024		1.42973	V1	Sigmoid	0.0241192	0.00581999	0.028411	0.0116433	0.0039216	0.0169807	Sigmoid	-0.0122416	-0.00255531	-0.0160583
4.7	sPCS2	0.0216438	0.00683144	0.0364561	0.0462802	0.00685729	0.0857032	0.0246365	-0.00582475	0.0550977		1.43514	V1	Sigmoid	0.0238491	0.00581814	0.0281273	0.0115402	0.00392007	0.0166259	Sigmoid	-0.012072	-0.00252244	-0.0158538
4.9	sPCS2	0.0245096	0.0119923	0.037027	0.0295802	-0.000772448	0.0599328	0.00507052	-0.0197614	0.0299025		1.44054	V1	Sigmoid	0.0235816	0.00581093	0.0278352	0.0114379	0.00391902	0.0161645	Sigmoid	-0.0119044	-0.00247215	-0.0156345
5.1	sPCS2	0.0281828	0.006454	0.0499116	0.0446907	0.00316004	0.0862213	0.0165079	-0.0119639	0.0449796		1.44595	V1	Sigmoid	0.0233168	0.005804	0.0275806	0.0113363	0.00391798	0.0156661	Sigmoid	-0.0117386	-0.00245533	-0.0154513
5.3	sPCS2	0.030288	0.0175353	0.0430407	0.056286	0.0184012	0.0941707	0.0259979	-0.00689837	0.0588943		1.45135	V1	Sigmoid	0.0230546	0.00579554	0.0273057	0.0112356	0.00391619	0.0152628	Sigmoid	-0.0115747	-0.00244328	-0.0152573
5.5	sPCS2	0.0309127	0.0168902	0.0449352	0.0378855	0.0154881	0.0602829	0.00697279	-0.0077793	0.0217249		1.45676	V1	Sigmoid	0.022795	0.00577803	0.0270401	0.0111356	0.00391335	0.0147308	Sigmoid	-0.0114128	-0.00241828	-0.0150608
												1.46216	V1	Sigmoid	0.022538	0.00577406	0.0267826	0.0110364	0.00391039	0.0142143	Sigmoid	-0.0112527	-0.00240208	-0.0149006
												1.46757	V1	Sigmoid	0.0222836	0.00577063	0.0265503	0.010938	0.00390551	0.0138112	Sigmoid	-0.0110945	-0.00237748	-0.0147289
												1.47297	V1	Sigmoid	0.0220318	0.00576663	0.0262723	0.0108404	0.00390362	0.0134276	Sigmoid	-0.0109382	-0.00233704	-0.0145418
												1.47838	V1	Sigmoid	0.0217825	0.00576598	0.0259921	0.0107436	0.00390177	0.0131441	Sigmoid	-0.0107837	-0.0023059	-0.0143575
												1.48378	V1	Sigmoid	0.0215359	0.00576556	0.0257572	0.0106476	0.00389936	0.0129277	Sigmoid	-0.0106311	-0.00226977	-0.0141964
												1.48919	V1	Sigmoid	0.0212918	0.00576135	0.0255189	0.0105524	0.0038973	0.0127212	Sigmoid	-0.0104803	-0.00225874	-0.013999
												1.49459	V1	Sigmoid	0.0210503	0.00574737	0.0252139	0.010458	0.00389707	0.0125993	Sigmoid	-0.0103313	-0.00222673	-0.0138289
												1.5	V1	Sigmoid	0.0208114	0.00574274	0.0248451	0.0103644	0.0038941	0.0123569	Sigmoid	-0.0101842	-0.00221186	-0.0136292
												1.50541	V1	Sigmoid	0.020575	0.00570183	0.024631	0.0102716	0.0038802	0.0122686	Sigmoid	-0.0100388	-0.00218124	-0.0134819
												1.51081	V1	Sigmoid	0.0203411	0.00569772	0.024407	0.0101796	0.0038802	0.0121698	Sigmoid	-0.00989525	-0.00216889	-0.0133221
												1.51622	V1	Sigmoid	0.0201097	0.00569492	0.0242186	0.0100884	0.00387925	0.0120842	Sigmoid	-0.00975348	-0.00215482	-0.0131835
												1.52162	V1	Sigmoid	0.0198809	0.00569084	0.0240181	0.00999807	0.00387754	0.0120108	Sigmoid	-0.00961349	-0.0021339	-0.0130398
												1.52703	V1	Sigmoid	0.0196546	0.00569078	0.0238154	0.00990852	0.00387593	0.011901	Sigmoid	-0.00947525	-0.0021236	-0.0129039
												1.53243	V1	Sigmoid	0.0194307	0.0056866	0.0236266	0.00981978	0.00387593	0.0118077	Sigmoid	-0.00933876	-0.00211432	-0.0127512
												1.53784	V1	Sigmoid	0.0192094	0.00568106	0.0234434	0.00973185	0.00387534	0.0116994	Sigmoid	-0.009204	-0.00209728	-0.0126154
												1.54324	V1	Sigmoid	0.0189905	0.00568089	0.0232628	0.00964474	0.00387534	0.0116164	Sigmoid	-0.00907097	-0.00208269	-0.0124762
												1.54865	V1	Sigmoid	0.0187741	0.00568009	0.0230518	0.00955843	0.00387501	0.0115331	Sigmoid	-0.00893966	-0.00205831	-0.012335
												1.55405	V1	Sigmoid	0.0185601	0.00567174	0.0228491	0.00947295	0.00387501	0.011432	Sigmoid	-0.00881004	-0.00204647	-0.0122106
												1.55946	V1	Sigmoid	0.0183485	0.00566671	0.022638	0.00938827	0.00387388	0.0113428	Sigmoid	-0.00868212	-0.0020217	-0.012077
												1.56486	V1	Sigmoid	0.0181394	0.00566461	0.0224341	0.00930441	0.00387328	0.0112588	Sigmoid	-0.00855587	-0.00201582	-0.0119512
												1.57027	V1	Sigmoid	0.0179327	0.00566349	0.0222536	0.00922137	0.00387142	0.0111681	Sigmoid	-0.00843128	-0.00199263	-0.0118231
												1.57568	V1	Sigmoid	0.0177284	0.00566257	0.0220606	0.00913914	0.00387045	0.0110906	Sigmoid	-0.00830835	-0.00196861	-0.0116885
												1.58108	V1	Sigmoid	0.0175264	0.00565138	0.0218712	0.00905771	0.00387001	0.0110237	Sigmoid	-0.00818706	-0.00194738	-0.0115676
												1.58649	V1	Sigmoid	0.0173269	0.00564541	0.0217074	0.00897711	0.00386354	0.0109509	Sigmoid	-0.0080674	-0.00193722	-0.0114475
												1.59189	V1	Sigmoid	0.0171297	0.00563327	0.0215302	0.00889731	0.00386047	0.0108809	Sigmoid	-0.00794935	-0.0019179	-0.0113236
												1.5973	V1	Sigmoid	0.0169348	0.00562333	0.0213518	0.00881832	0.00385845	0.0108123	Sigmoid	-0.0078329	-0.00189698	-0.0111961
												1.6027	V1	Sigmoid	0.0167423	0.0056216	0.0211845	0.00874014	0.00385822	0.0107437	Sigmoid	-0.00771804	-0.00187477	-0.0110695
												1.60811	V1	Sigmoid	0.0165521	0.0056216	0.02101	0.00866277	0.00385804	0.0106784	Sigmoid	-0.00760476	-0.00186005	-0.0109508
												1.61351	V1	Sigmoid	0.0163643	0.00561929	0.0208105	0.00858621	0.00385673	0.010606	Sigmoid	-0.00749304	-0.0018393	-0.0108281
												1.61892	V1	Sigmoid	0.0161787	0.00561513	0.0206361	0.00851045	0.00385547	0.0105178	Sigmoid	-0.00738287	-0.00182012	-0.010708
												1.62432	V1	Sigmoid	0.0159953	0.0056151	0.0204602	0.0084355	0.00385211	0.0104404	Sigmoid	-0.00727424	-0.00180789	-0.0105936
												1.62973	V1	Sigmoid	0.0158143	0.00561164	0.0202839	0.00836134	0.00384718	0.0103706	Sigmoid	-0.00716713	-0.00179276	-0.0104764
												1.63514	V1	Sigmoid	0.0156355	0.00560675	0.0201278	0.00828799	0.00384706	0.0102706	Sigmoid	-0.00706153	-0.00178407	-0.010369
												1.64054	V1	Sigmoid	0.0154589	0.00558859	0.0199719	0.00821543	0.00384546	0.0102018	Sigmoid	-0.00695744	-0.00177252	-0.0102644
												1.64595	V1	Sigmoid	0.0152845	0.00558099	0.0198154	0.00814367	0.0038438	0.0101357	Sigmoid	-0.00685482	-0.00176029	-0.0101565
												1.65135	V1	Sigmoid	0.0151124	0.00557525	0.0196423	0.00807271	0.00384293	0.0100666	Sigmoid	-0.00675368	-0.00174995	-0.010037
												1.65676	V1	Sigmoid	0.0149424	0.00556811	0.0194769	0.00800253	0.00384275	0.0100025	Sigmoid	-0.00665399	-0.00174075	-0.00991624
												1.66216	V1	Sigmoid	0.0147746	0.00556134	0.0193216	0.00793314	0.00384142	0.00991402	Sigmoid	-0.00655575	-0.00173183	-0.00980303
												1.66757	V1	Sigmoid	0.014609	0.00555841	0.019176	0.00786454	0.00383864	0.00983929	Sigmoid	-0.00645895	-0.00172892	-0.00970858
												1.67297	V1	Sigmoid	0.0144455	0.00555642	0.019013	0.00779672	0.00383725	0.00977155	Sigmoid	-0.00636355	-0.00171854	-0.00960367
												1.67838	V1	Sigmoid	0.0142841	0.00555305	0.0188746	0.00772968	0.00383558	0.0096967	Sigmoid	-0.00626957	-0.00170835	-0.00949348
												1.68378	V1	Sigmoid	0.0141249	0.00554178	0.0187091	0.00766342	0.00383558	0.00962794	Sigmoid	-0.00617697	-0.00169408	-0.00939304
												1.68919	V1	Sigmoid	0.0139677	0.00554152	0.0185645	0.00759794	0.00383342	0.00956319	Sigmoid	-0.00608575	-0.0016851	-0.00929663
												1.69459	V1	Sigmoid	0.0138126	0.00553485	0.0184152	0.00753322	0.0038292	0.00950533	Sigmoid	-0.0059959	-0.00166523	-0.00919411
												1.7	V1	Sigmoid	0.0136596	0.00553483	0.0182491	0.00746928	0.0038292	0.0094518	Sigmoid	-0.00590739	-0.00165664	-0.00909827
												1.70541	V1	Sigmoid	0.0135087	0.00551138	0.01812	0.00740609	0.0038213	0.00939921	Sigmoid	-0.00582023	-0.00164705	-0.00900608
												1.71081	V1	Sigmoid	0.0133597	0.00550921	0.0179779	0.00734367	0.00382103	0.00933918	Sigmoid	-0.00573438	-0.00164141	-0.00891394
												1.71622	V1	Sigmoid	0.0132128	0.00550617	0.0178352	0.00728201	0.00382103	0.00927527	Sigmoid	-0.00564985	-0.00163381	-0.00882037
												1.72162	V1	Sigmoid	0.0130679	0.00550554	0.0176922	0.0072211	0.00382038	0.00921347	Sigmoid	-0.00556661	-0.00162908	-0.00872357
												1.72703	V1	Sigmoid	0.0129249	0.00549683	0.0175463	0.00716094	0.00381897	0.00916755	Sigmoid	-0.00548466	-0.00162241	-0.00863774
												1.73243	V1	Sigmoid	0.012784	0.00549134	0.0174223	0.00710153	0.00381768	0.00912065	Sigmoid	-0.00540397	-0.00161439	-0.008554
												1.73784	V1	Sigmoid	0.0126449	0.00548463	0.0172917	0.00704286	0.00381695	0.00906464	Sigmoid	-0.00532454	-0.00160288	-0.00845445
												1.74324	V1	Sigmoid	0.0125078	0.005475	0.0171667	0.00698492	0.00381621	0.00901561	Sigmoid	-0.00524636	-0.00158728	-0.00835684
												1.74865	V1	Sigmoid	0.0123726	0.00547345	0.0170387	0.00692773	0.00381426	0.00896627	Sigmoid	-0.0051694	-0.00158416	-0.0082607
												1.75405	V1	Sigmoid	0.0122393	0.00546786	0.0169061	0.00687126	0.00381145	0.00890521	Sigmoid	-0.00509366	-0.00157429	-0.00818416
												1.75946	V1	Sigmoid	0.0121079	0.00545652	0.016771	0.00681552	0.00380993	0.00883889	Sigmoid	-0.00501912	-0.00156223	-0.00809717
												1.76486	V1	Sigmoid	0.0119784	0.00545379	0.016649	0.0067605	0.00380537	0.00878987	Sigmoid	-0.00494577	-0.00154579	-0.00800472
												1.77027	V1	Sigmoid	0.0118507	0.00544813	0.0165232	0.0067062	0.00380419	0.00873544	Sigmoid	-0.00487359	-0.00153488	-0.00792895
												1.77568	V1	Sigmoid	0.0117248	0.00544239	0.0164	0.00665261	0.00380332	0.00868249	Sigmoid	-0.00480258	-0.00152526	-0.00785157
												1.78108	V1	Sigmoid	0.0116008	0.00543734	0.0162817	0.00659973	0.00380227	0.00862585	Sigmoid	-0.00473271	-0.00151459	-0.00777912
												1.78649	V1	Sigmoid	0.0114785	0.00543607	0.0161639	0.00654755	0.00379823	0.00857584	Sigmoid	-0.00466398	-0.00150502	-0.00770545
												1.79189	V1	Sigmoid	0.0113581	0.00542737	0.0160445	0.00649607	0.00379556	0.00852573	Sigmoid	-0.00459638	-0.00149667	-0.00762993
												1.7973	V1	Sigmoid	0.0112394	0.00542118	0.0159142	0.00644529	0.00379501	0.00847956	Sigmoid	-0.00452988	-0.00148839	-0.0075564
												1.8027	V1	Sigmoid	0.0111224	0.00541476	0.0158063	0.0063952	0.00379235	0.0084277	Sigmoid	-0.00446448	-0.00147932	-0.00747541
												1.80811	V1	Sigmoid	0.0110072	0.00541088	0.0156851	0.00634579	0.00379016	0.00837557	Sigmoid	-0.00440016	-0.00146887	-0.00740347
												1.81351	V1	Sigmoid	0.0108936	0.00540902	0.0155707	0.00629706	0.00378617	0.0083241	Sigmoid	-0.00433692	-0.00146055	-0.00733073
												1.81892	V1	Sigmoid	0.0107818	0.00539732	0.0154606	0.006249	0.00378434	0.00827746	Sigmoid	-0.00427473	-0.00144791	-0.00726126
												1.82432	V1	Sigmoid	0.0106717	0.00538894	0.0153528	0.00620162	0.00378024	0.00823088	Sigmoid	-0.00421358	-0.00143699	-0.00718954
												1.82973	V1	Sigmoid	0.0105632	0.00537741	0.015241	0.0061549	0.00377738	0.00818345	Sigmoid	-0.00415347	-0.00143056	-0.00711899
												1.83514	V1	Sigmoid	0.0104563	0.00537029	0.0151317	0.00610884	0.00377381	0.00814102	Sigmoid	-0.00409437	-0.0014224	-0.00704405
												1.84054	V1	Sigmoid	0.0103511	0.00536646	0.0150241	0.00606343	0.00376994	0.00809944	Sigmoid	-0.00403628	-0.0014141	-0.00697322
												1.84595	V1	Sigmoid	0.0102475	0.00536249	0.0149255	0.00601867	0.00376628	0.00804964	Sigmoid	-0.00397918	-0.00140662	-0.00690479
												1.85135	V1	Sigmoid	0.0101455	0.0053532	0.0148193	0.00597456	0.00376385	0.00799389	Sigmoid	-0.00392307	-0.0013967	-0.00683498
												1.85676	V1	Sigmoid	0.010045	0.00534862	0.014695	0.00593109	0.00376119	0.00794948	Sigmoid	-0.00386792	-0.00138996	-0.00676726
												1.86216	V1	Sigmoid	0.00994614	0.00534836	0.0145733	0.00588825	0.00375779	0.00790818	Sigmoid	-0.00381373	-0.00137753	-0.00670457
												1.86757	V1	Sigmoid	0.00984879	0.0053384	0.0144633	0.00584603	0.00375563	0.00786954	Sigmoid	-0.00376048	-0.00137438	-0.00663784
												1.87297	V1	Sigmoid	0.00975297	0.00533084	0.0143653	0.00580444	0.00375208	0.00782921	Sigmoid	-0.00370816	-0.00136599	-0.00657113
												1.87838	V1	Sigmoid	0.00965866	0.00531863	0.0142595	0.00576347	0.00374935	0.00778706	Sigmoid	-0.00365676	-0.00135698	-0.00650342
												1.88378	V1	Sigmoid	0.00956583	0.00531363	0.0141593	0.00572311	0.00374564	0.00774629	Sigmoid	-0.00360627	-0.00135333	-0.00644306
												1.88919	V1	Sigmoid	0.00947449	0.00530338	0.0140585	0.00568335	0.00374292	0.00770539	Sigmoid	-0.00355667	-0.00134423	-0.00637723
												1.89459	V1	Sigmoid	0.0093846	0.0052909	0.0139614	0.0056442	0.00374089	0.00766566	Sigmoid	-0.00350795	-0.00133637	-0.00631499
												1.9	V1	Sigmoid	0.00929615	0.00528264	0.0138608	0.00560564	0.00373966	0.00762482	Sigmoid	-0.00346011	-0.00132647	-0.00625278
												1.90541	V1	Sigmoid	0.00920912	0.00527971	0.0137638	0.00556767	0.00373736	0.00758849	Sigmoid	-0.00341312	-0.00131633	-0.00619315
												1.91081	V1	Sigmoid	0.00912351	0.00527471	0.0136717	0.00553028	0.00373541	0.007551	Sigmoid	-0.00336698	-0.00130567	-0.00613706
												1.91622	V1	Sigmoid	0.00903928	0.00526539	0.0135754	0.00549347	0.0037336	0.00751432	Sigmoid	-0.00332167	-0.00129685	-0.00607537
												1.92162	V1	Sigmoid	0.00895643	0.00525763	0.0134775	0.00545724	0.00372932	0.00747542	Sigmoid	-0.00327719	-0.00129217	-0.00601818
												1.92703	V1	Sigmoid	0.00887494	0.00525275	0.0133833	0.00542157	0.00372698	0.00744086	Sigmoid	-0.00323352	-0.00127975	-0.00595968
												1.93243	V1	Sigmoid	0.00879479	0.00524635	0.0132939	0.00538646	0.00372512	0.00740143	Sigmoid	-0.00319064	-0.00127132	-0.00589935
												1.93784	V1	Sigmoid	0.00871597	0.00523731	0.0132045	0.00535191	0.0037242	0.00736686	Sigmoid	-0.00314856	-0.00126236	-0.00584342
												1.94324	V1	Sigmoid	0.00863845	0.00522773	0.0131157	0.0053179	0.0037229	0.00732958	Sigmoid	-0.00310726	-0.00125017	-0.00578758
												1.94865	V1	Sigmoid	0.00856223	0.00521818	0.0130223	0.00528445	0.00371956	0.00729334	Sigmoid	-0.00306672	-0.00124371	-0.0057316
												1.95405	V1	Sigmoid	0.00848729	0.00521018	0.0129287	0.00525153	0.00371535	0.00725533	Sigmoid	-0.00302693	-0.00123601	-0.00567675
												1.95946	V1	Sigmoid	0.00841361	0.00520339	0.0128422	0.00521914	0.00371414	0.00722431	Sigmoid	-0.0029879	-0.00122992	-0.00562352
												1.96486	V1	Sigmoid	0.00834118	0.00519202	0.0127633	0.00518728	0.00371219	0.00718551	Sigmoid	-0.00294959	-0.00122455	-0.00556989
												1.97027	V1	Sigmoid	0.00826998	0.00518769	0.012684	0.00515594	0.00370986	0.00715309	Sigmoid	-0.002912	-0.00121885	-0.00551671
												1.97568	V1	Sigmoid	0.00819999	0.00518413	0.0125969	0.00512512	0.00370781	0.00712094	Sigmoid	-0.00287513	-0.00121317	-0.00546288
												1.98108	V1	Sigmoid	0.0081312	0.00517763	0.0125139	0.00509481	0.00370474	0.00708651	Sigmoid	-0.00283896	-0.00120146	-0.0054074
												1.98649	V1	Sigmoid	0.00806359	0.0051686	0.0124185	0.005065	0.00370077	0.00705432	Sigmoid	-0.00280348	-0.00119458	-0.00535739
												1.99189	V1	Sigmoid	0.00799716	0.0051589	0.012332	0.00503569	0.00369612	0.00702093	Sigmoid	-0.00276868	-0.00118576	-0.00530782
												1.9973	V1	Sigmoid	0.00793187	0.00515258	0.012252	0.00500687	0.00369571	0.00698879	Sigmoid	-0.00273455	-0.0011751	-0.00525527
												2.0027	V1	Sigmoid	0.00786773	0.00514287	0.0121747	0.00497854	0.00369404	0.00695797	Sigmoid	-0.00270108	-0.00116909	-0.00520775
												2.00811	V1	Sigmoid	0.0078047	0.00513734	0.0120859	0.00495069	0.00369212	0.00692681	Sigmoid	-0.00266825	-0.00115949	-0.00515802
												2.01351	V1	Sigmoid	0.00774279	0.00512929	0.0119997	0.00492332	0.00369026	0.00689727	Sigmoid	-0.00263607	-0.0011525	-0.00510671
												2.01892	V1	Sigmoid	0.00768196	0.00512261	0.0119236	0.00489642	0.00368829	0.00686337	Sigmoid	-0.00260451	-0.00114854	-0.00505934
												2.02432	V1	Sigmoid	0.00762222	0.00511348	0.0118429	0.00486998	0.00368666	0.00682926	Sigmoid	-0.00257358	-0.00114119	-0.00501508
												2.02973	V1	Sigmoid	0.00756353	0.00510578	0.0117615	0.004844	0.00368477	0.00679204	Sigmoid	-0.00254325	-0.00113473	-0.00496755
												2.03514	V1	Sigmoid	0.0075059	0.00509797	0.0116835	0.00481847	0.00368201	0.00676017	Sigmoid	-0.00251352	-0.00113012	-0.00492311
												2.04054	V1	Sigmoid	0.0074493	0.00508962	0.0116066	0.00479339	0.00367979	0.00672912	Sigmoid	-0.00248439	-0.00112653	-0.00487645
												2.04595	V1	Sigmoid	0.00739372	0.00508	0.0115291	0.00476875	0.00367744	0.00669618	Sigmoid	-0.00245583	-0.00112211	-0.00482756
												2.05135	V1	Sigmoid	0.00733915	0.00507716	0.0114548	0.00474455	0.00367505	0.0066666	Sigmoid	-0.00242785	-0.00111919	-0.00478059
												2.05676	V1	Sigmoid	0.00728556	0.00506986	0.0113783	0.00472078	0.00367251	0.00663614	Sigmoid	-0.00240042	-0.00111652	-0.00473147
												2.06216	V1	Sigmoid	0.00723295	0.00506293	0.011303	0.00469744	0.00367032	0.00660669	Sigmoid	-0.00237355	-0.00111233	-0.00469167
												2.06757	V1	Sigmoid	0.00718131	0.00505421	0.011222	0.00467451	0.00366954	0.00657672	Sigmoid	-0.00234723	-0.00110939	-0.00464204
												2.07297	V1	Sigmoid	0.00713062	0.00504899	0.0111539	0.004652	0.00366931	0.00654635	Sigmoid	-0.00232144	-0.0010987	-0.00460265
												2.07838	V1	Sigmoid	0.00708086	0.00504405	0.0110819	0.0046299	0.00366733	0.00651906	Sigmoid	-0.00229617	-0.0010898	-0.0045589
												2.08378	V1	Sigmoid	0.00703202	0.00503572	0.0110102	0.0046082	0.00366501	0.00649119	Sigmoid	-0.00227142	-0.00108489	-0.00452029
												2.08919	V1	Sigmoid	0.0069841	0.00502723	0.0109387	0.0045869	0.00366395	0.00646526	Sigmoid	-0.00224718	-0.00108196	-0.00448044
												2.09459	V1	Sigmoid	0.00693706	0.00502275	0.0108672	0.00456599	0.00366249	0.00643692	Sigmoid	-0.00222344	-0.00107481	-0.00443906
												2.1	V1	Sigmoid	0.00689091	0.00501611	0.010801	0.00454547	0.00365961	0.00640899	Sigmoid	-0.00220019	-0.00106828	-0.00439634
												2.10541	V1	Sigmoid	0.00684563	0.00500692	0.0107342	0.00452533	0.00365684	0.0063804	Sigmoid	-0.00217742	-0.00105574	-0.00436084
												2.11081	V1	Sigmoid	0.0068012	0.00500062	0.0106676	0.00450556	0.00365642	0.00635526	Sigmoid	-0.00215513	-0.00105104	-0.00432225
												2.11622	V1	Sigmoid	0.00675762	0.00499268	0.0105964	0.00448617	0.00365445	0.00632712	Sigmoid	-0.0021333	-0.00104614	-0.00428136
												2.12162	V1	Sigmoid	0.00671487	0.00498307	0.0105364	0.00446714	0.00365335	0.00630027	Sigmoid	-0.00211194	-0.00103778	-0.00424615
												2.12703	V1	Sigmoid	0.00667293	0.00497593	0.0104675	0.00444848	0.00365214	0.00627433	Sigmoid	-0.00209102	-0.0010303	-0.00420142
												2.13243	V1	Sigmoid	0.0066318	0.00497044	0.0104025	0.00443017	0.0036514	0.00624917	Sigmoid	-0.00207054	-0.00102381	-0.00416363
												2.13784	V1	Sigmoid	0.00659146	0.00496696	0.0103379	0.00441221	0.00365045	0.00622568	Sigmoid	-0.0020505	-0.00101684	-0.00412663
												2.14324	V1	Sigmoid	0.0065519	0.00495831	0.0102814	0.00439459	0.00364909	0.00619579	Sigmoid	-0.00203089	-0.00101089	-0.00408739
												2.14865	V1	Sigmoid	0.00651311	0.00495381	0.0102198	0.00437732	0.00364673	0.0061703	Sigmoid	-0.0020117	-0.00100893	-0.00405292
												2.15405	V1	Sigmoid	0.00647507	0.00494672	0.0101605	0.00436038	0.00364454	0.00614578	Sigmoid	-0.00199291	-0.00100485	-0.00401711
												2.15946	V1	Sigmoid	0.00643778	0.00493841	0.010099	0.00434377	0.00364257	0.00612041	Sigmoid	-0.00197453	-0.000995855	-0.0039837
												2.16486	V1	Sigmoid	0.00640122	0.00492985	0.010038	0.00432749	0.00364121	0.00609692	Sigmoid	-0.00195655	-0.000992521	-0.00395225
												2.17027	V1	Sigmoid	0.00636538	0.00491842	0.0099812	0.00431153	0.00363991	0.00607298	Sigmoid	-0.00193896	-0.000989297	-0.00391649
												2.17568	V1	Sigmoid	0.00633025	0.00490598	0.00992455	0.00429588	0.00363799	0.00604662	Sigmoid	-0.00192175	-0.000983131	-0.00388503
												2.18108	V1	Sigmoid	0.00629582	0.00489712	0.00986639	0.00428055	0.00363593	0.00602219	Sigmoid	-0.00190492	-0.000975817	-0.0038498
												2.18649	V1	Sigmoid	0.00626207	0.00489199	0.00981001	0.00426552	0.00363534	0.00599862	Sigmoid	-0.00188846	-0.000969441	-0.00381412
												2.19189	V1	Sigmoid	0.006229	0.00488595	0.00975555	0.00425079	0.0036334	0.00597205	Sigmoid	-0.00187235	-0.00096133	-0.00377907
												2.1973	V1	Sigmoid	0.00619659	0.00488192	0.00969877	0.00423635	0.00362993	0.00594718	Sigmoid	-0.00185661	-0.000956426	-0.00374565
												2.2027	V1	Sigmoid	0.00616483	0.00487191	0.00964468	0.00422221	0.00362912	0.00592792	Sigmoid	-0.00184121	-0.000951184	-0.00371709
												2.20811	V1	Sigmoid	0.00613372	0.0048659	0.00959364	0.00420836	0.00362683	0.00590847	Sigmoid	-0.00182615	-0.000947387	-0.00368781
												2.21351	V1	Sigmoid	0.00610323	0.00485924	0.00954128	0.00419479	0.00362432	0.00588697	Sigmoid	-0.00181143	-0.000944752	-0.00365843
												2.21892	V1	Sigmoid	0.00607337	0.00485537	0.00948704	0.0041815	0.00362324	0.00586683	Sigmoid	-0.00179704	-0.000937019	-0.00362452
												2.22432	V1	Sigmoid	0.00604412	0.00484631	0.00943324	0.00416848	0.00362074	0.00584506	Sigmoid	-0.00178297	-0.000931304	-0.00359724
												2.22973	V1	Sigmoid	0.00601547	0.00484017	0.00937684	0.00415572	0.00361897	0.00582179	Sigmoid	-0.00176922	-0.000922084	-0.00357052
												2.23514	V1	Sigmoid	0.00598741	0.00483097	0.00932675	0.00414324	0.00361717	0.00579927	Sigmoid	-0.00175578	-0.000918061	-0.00353902
												2.24054	V1	Sigmoid	0.00595992	0.00482523	0.009273	0.00413101	0.00361678	0.0057785	Sigmoid	-0.00174265	-0.000914927	-0.00350542
												2.24595	V1	Sigmoid	0.00593301	0.00481704	0.00922463	0.00411904	0.0036161	0.00575643	Sigmoid	-0.00172981	-0.000911052	-0.00348199
												2.25135	V1	Sigmoid	0.00590666	0.00481155	0.00917017	0.00410732	0.00361361	0.00573701	Sigmoid	-0.00171726	-0.000904295	-0.00345295
												2.25676	V1	Sigmoid	0.00588086	0.00480517	0.00912293	0.00409585	0.0036117	0.00571788	Sigmoid	-0.00170501	-0.000900622	-0.00342264
												2.26216	V1	Sigmoid	0.00585559	0.00480096	0.00907045	0.00408462	0.00361013	0.00570199	Sigmoid	-0.00169303	-0.000895469	-0.00340011
												2.26757	V1	Sigmoid	0.00583086	0.00479399	0.00901884	0.00407364	0.00360899	0.0056929	Sigmoid	-0.00168133	-0.000892959	-0.00337337
												2.27297	V1	Sigmoid	0.00580665	0.00479023	0.00896947	0.00406288	0.00360693	0.00567374	Sigmoid	-0.0016699	-0.000887734	-0.00334726
												2.27838	V1	Sigmoid	0.00578296	0.00478506	0.00892046	0.00405236	0.00360617	0.005656	Sigmoid	-0.00165874	-0.00088305	-0.00332052
												2.28378	V1	Sigmoid	0.00575976	0.00478087	0.00887537	0.00404206	0.00360515	0.00563637	Sigmoid	-0.00164784	-0.000878699	-0.00329332
												2.28919	V1	Sigmoid	0.00573706	0.00477561	0.00883321	0.00403199	0.00360387	0.00561778	Sigmoid	-0.00163719	-0.000871385	-0.00326702
												2.29459	V1	Sigmoid	0.00571485	0.00477316	0.00878771	0.00402213	0.00360193	0.00560149	Sigmoid	-0.00162679	-0.00086561	-0.00324165
												2.3	V1	Sigmoid	0.00569311	0.00476736	0.00874029	0.00401249	0.00360118	0.00558441	Sigmoid	-0.00161663	-0.00086279	-0.00321476
												2.30541	V1	Sigmoid	0.00567184	0.00476291	0.00870129	0.00400307	0.00360026	0.00556977	Sigmoid	-0.00160672	-0.00085907	-0.00319213
												2.31081	V1	Sigmoid	0.00565103	0.00475826	0.00865736	0.00399384	0.00359916	0.00555512	Sigmoid	-0.00159704	-0.000854838	-0.00316773
												2.31622	V1	Sigmoid	0.00563068	0.00475213	0.00862036	0.00398483	0.00359725	0.00553552	Sigmoid	-0.00158759	-0.00085121	-0.00314402
												2.32162	V1	Sigmoid	0.00561076	0.00474728	0.00858249	0.00397601	0.00359642	0.00551756	Sigmoid	-0.00157836	-0.000846585	-0.00312018
												2.32703	V1	Sigmoid	0.00559128	0.00473851	0.00854211	0.00396739	0.00359386	0.00549756	Sigmoid	-0.00156936	-0.000843947	-0.00309885
												2.33243	V1	Sigmoid	0.00557223	0.00473043	0.00849729	0.00395896	0.00359244	0.00547931	Sigmoid	-0.00156057	-0.000839198	-0.0030771
												2.33784	V1	Sigmoid	0.00555359	0.00472669	0.00845172	0.00395072	0.0035907	0.00546416	Sigmoid	-0.00155199	-0.000833267	-0.00305385
												2.34324	V1	Sigmoid	0.00553537	0.00471973	0.00841395	0.00394267	0.00358865	0.00544895	Sigmoid	-0.00154362	-0.000827562	-0.00303387
												2.34865	V1	Sigmoid	0.00551754	0.00471117	0.00837225	0.0039348	0.0035869	0.00543183	Sigmoid	-0.00153545	-0.000826372	-0.00301344
												2.35405	V1	Sigmoid	0.00550012	0.00470523	0.00833116	0.00392711	0.00358495	0.00541863	Sigmoid	-0.00152748	-0.000824098	-0.00299297
												2.35946	V1	Sigmoid	0.00548308	0.00470003	0.00830034	0.00391959	0.00358223	0.00540697	Sigmoid	-0.0015197	-0.000818725	-0.00297566
												2.36486	V1	Sigmoid	0.00546642	0.00469313	0.00826353	0.00391224	0.00357955	0.00538928	Sigmoid	-0.00151211	-0.000813783	-0.00295918
												2.37027	V1	Sigmoid	0.00545014	0.00468656	0.00822249	0.00390507	0.00357913	0.00537405	Sigmoid	-0.00150471	-0.000809944	-0.0029451
												2.37568	V1	Sigmoid	0.00543422	0.00468006	0.00818665	0.00389806	0.00357856	0.00536861	Sigmoid	-0.00149749	-0.000807162	-0.00292747
												2.38108	V1	Sigmoid	0.00541866	0.00467568	0.00815163	0.00389121	0.00357806	0.00535417	Sigmoid	-0.00149045	-0.000805022	-0.00291558
												2.38649	V1	Sigmoid	0.00540346	0.00467162	0.0081176	0.00388452	0.00357707	0.00533727	Sigmoid	-0.00148359	-0.000803786	-0.00289876
												2.39189	V1	Sigmoid	0.0053886	0.00466665	0.00808713	0.00387799	0.00357451	0.00532128	Sigmoid	-0.00147689	-0.000801114	-0.00288167
												2.3973	V1	Sigmoid	0.00537407	0.00465794	0.00805311	0.00387161	0.00357378	0.00531161	Sigmoid	-0.00147036	-0.000799566	-0.00287574
												2.4027	V1	Sigmoid	0.00535988	0.00465021	0.00801939	0.00386538	0.00357233	0.00530189	Sigmoid	-0.00146399	-0.000797681	-0.00286307
												2.40811	V1	Sigmoid	0.00534602	0.00464421	0.00799282	0.0038593	0.00357082	0.00528779	Sigmoid	-0.00145778	-0.000792214	-0.0028452
												2.41351	V1	Sigmoid	0.00533247	0.00463856	0.00796532	0.00385336	0.00356953	0.00527667	Sigmoid	-0.00145173	-0.000786954	-0.00282647
												2.41892	V1	Sigmoid	0.00531924	0.00463371	0.00793317	0.00384756	0.00356839	0.00526078	Sigmoid	-0.00144583	-0.000783071	-0.00280901
												2.42432	V1	Sigmoid	0.00530631	0.00462581	0.00789926	0.0038419	0.00356766	0.00524713	Sigmoid	-0.00144008	-0.000778458	-0.00279256
												2.42973	V1	Sigmoid	0.00529368	0.00461973	0.00787143	0.00383638	0.00356634	0.0052326	Sigmoid	-0.00143448	-0.000771684	-0.00277765
												2.43514	V1	Sigmoid	0.00528135	0.00461482	0.00783996	0.00383099	0.00356488	0.0052172	Sigmoid	-0.00142902	-0.0007664	-0.00276968
												2.44054	V1	Sigmoid	0.0052693	0.0046092	0.00780632	0.00382573	0.00356352	0.00520668	Sigmoid	-0.00142369	-0.000761774	-0.00276385
												2.44595	V1	Sigmoid	0.00525754	0.00460322	0.007778	0.00382059	0.00356222	0.00519251	Sigmoid	-0.00141851	-0.000759448	-0.00275243
												2.45135	V1	Sigmoid	0.00524605	0.00459644	0.00775158	0.00381559	0.00356177	0.00518492	Sigmoid	-0.00141345	-0.000756225	-0.00273749
												2.45676	V1	Sigmoid	0.00523483	0.00459101	0.0077329	0.0038107	0.00356073	0.00516979	Sigmoid	-0.00140853	-0.000752991	-0.00272141
												2.46216	V1	Sigmoid	0.00522388	0.00458242	0.00771152	0.00380593	0.00355983	0.00515715	Sigmoid	-0.00140373	-0.000748794	-0.00270673
												2.46757	V1	Sigmoid	0.00521319	0.00457472	0.00769943	0.00380128	0.00355876	0.00514555	Sigmoid	-0.00139906	-0.000744592	-0.0026937
												2.47297	V1	Sigmoid	0.00520276	0.00457012	0.00768073	0.00379675	0.00355694	0.00513295	Sigmoid	-0.0013945	-0.000738508	-0.00268384
												2.47838	V1	Sigmoid	0.00519257	0.00456538	0.00765721	0.00379233	0.00355497	0.00512434	Sigmoid	-0.00139007	-0.000733891	-0.00267828
												2.48378	V1	Sigmoid	0.00518263	0.00456002	0.00762976	0.00378802	0.00355446	0.00511329	Sigmoid	-0.00138575	-0.000726712	-0.00266618
												2.48919	V1	Sigmoid	0.00517292	0.00455655	0.00760114	0.00378381	0.00355357	0.00509788	Sigmoid	-0.00138155	-0.000722539	-0.00265259
												2.49459	V1	Sigmoid	0.00516345	0.00455211	0.00758067	0.00377971	0.00355123	0.00509008	Sigmoid	-0.00137745	-0.000718903	-0.00264404
												2.5	V1	Sigmoid	0.00515421	0.00454541	0.00755178	0.00377572	0.00354961	0.00508247	Sigmoid	-0.00137347	-0.000716233	-0.00262974
												2.50541	V1	Sigmoid	0.00514519	0.00453829	0.00753616	0.00377182	0.00354765	0.00507339	Sigmoid	-0.00136959	-0.000711386	-0.00262443
												2.51081	V1	Sigmoid	0.00513639	0.00452922	0.00751626	0.00376802	0.00354603	0.0050631	Sigmoid	-0.00136581	-0.000709446	-0.00261684
												2.51622	V1	Sigmoid	0.00512781	0.00452386	0.00749346	0.00376432	0.00354374	0.0050517	Sigmoid	-0.00136213	-0.000706224	-0.00260595
												2.52162	V1	Sigmoid	0.00511944	0.00451787	0.00745752	0.00376072	0.00354318	0.00504227	Sigmoid	-0.00135855	-0.000699947	-0.00259969
												2.52703	V1	Sigmoid	0.00511127	0.00451013	0.00744268	0.0037572	0.0035416	0.00503672	Sigmoid	-0.00135506	-0.000695511	-0.00259494
												2.53243	V1	Sigmoid	0.0051033	0.00450209	0.0074205	0.00375378	0.00353882	0.00502348	Sigmoid	-0.00135167	-0.000693073	-0.00258764
												2.53784	V1	Sigmoid	0.00509553	0.00449601	0.00740562	0.00375044	0.00353783	0.00501716	Sigmoid	-0.00134837	-0.000692166	-0.00258455
												2.54324	V1	Sigmoid	0.00508795	0.0044909	0.00738419	0.00374719	0.00353661	0.00500759	Sigmoid	-0.00134516	-0.000688228	-0.00258001
												2.54865	V1	Sigmoid	0.00508056	0.00448216	0.00736424	0.00374403	0.00353457	0.00499698	Sigmoid	-0.00134204	-0.000682987	-0.00257024
												2.55405	V1	Sigmoid	0.00507335	0.00447872	0.00735474	0.00374094	0.0035332	0.00499082	Sigmoid	-0.00133899	-0.000678763	-0.00256772
												2.55946	V1	Sigmoid	0.00506633	0.00447282	0.00733969	0.00373794	0.00353274	0.00498726	Sigmoid	-0.00133604	-0.000675751	-0.00256539
												2.56486	V1	Sigmoid	0.00505948	0.00446702	0.00731413	0.00373502	0.00353115	0.0049789	Sigmoid	-0.00133316	-0.000670259	-0.0025625
												2.57027	V1	Sigmoid	0.0050528	0.00446275	0.0072989	0.00373217	0.00353002	0.00497214	Sigmoid	-0.00133036	-0.000665658	-0.00255824
												2.57568	V1	Sigmoid	0.00504629	0.00445781	0.00728713	0.0037294	0.00352843	0.0049592	Sigmoid	-0.00132764	-0.000662364	-0.00255428
												2.58108	V1	Sigmoid	0.00503994	0.00445179	0.00726811	0.0037267	0.00352731	0.00495224	Sigmoid	-0.00132499	-0.000657826	-0.00255209
												2.58649	V1	Sigmoid	0.00503376	0.00444747	0.00725839	0.00372407	0.00352642	0.00494488	Sigmoid	-0.00132242	-0.000655518	-0.00254756
												2.59189	V1	Sigmoid	0.00502773	0.00444056	0.00725211	0.00372151	0.00352547	0.00494154	Sigmoid	-0.00131991	-0.000652164	-0.00254639
												2.5973	V1	Sigmoid	0.00502185	0.00443529	0.00724122	0.00371902	0.00352392	0.00493817	Sigmoid	-0.00131748	-0.000649189	-0.00254369
												2.6027	V1	Sigmoid	0.00501613	0.00442911	0.00722551	0.0037166	0.00352325	0.00493542	Sigmoid	-0.00131511	-0.000646323	-0.00254137
												2.60811	V1	Sigmoid	0.00501055	0.00442414	0.00721698	0.00371424	0.00352211	0.0049219	Sigmoid	-0.00131281	-0.000642972	-0.00253806
												2.61351	V1	Sigmoid	0.00500512	0.0044188	0.00720511	0.00371195	0.00351917	0.00492084	Sigmoid	-0.00131058	-0.000638056	-0.00253425
												2.61892	V1	Sigmoid	0.00499982	0.00441135	0.00719068	0.00370972	0.00351885	0.00491209	Sigmoid	-0.0013084	-0.000636539	-0.00253103
												2.62432	V1	Sigmoid	0.00499467	0.00440736	0.00717928	0.00370755	0.00351774	0.00490094	Sigmoid	-0.00130629	-0.000635842	-0.00252852
												2.62973	V1	Sigmoid	0.00498964	0.00440354	0.00716116	0.00370544	0.00351548	0.00489453	Sigmoid	-0.00130424	-0.000628214	-0.00252533
												2.63514	V1	Sigmoid	0.00498475	0.0044002	0.00714818	0.00370338	0.00351381	0.00488259	Sigmoid	-0.00130224	-0.000624212	-0.00252319
												2.64054	V1	Sigmoid	0.00497998	0.0043981	0.0071451	0.00370139	0.00351309	0.00487642	Sigmoid	-0.0013003	-0.000618723	-0.00251996
												2.64595	V1	Sigmoid	0.00497534	0.00439343	0.00713263	0.00369944	0.00351075	0.00487129	Sigmoid	-0.00129842	-0.000614109	-0.00251799
												2.65135	V1	Sigmoid	0.00497082	0.00438939	0.0071254	0.00369755	0.00350878	0.00486618	Sigmoid	-0.00129659	-0.000609378	-0.00251798
												2.65676	V1	Sigmoid	0.00496642	0.00438527	0.00710845	0.00369572	0.0035074	0.00486201	Sigmoid	-0.00129481	-0.000606939	-0.00251493
												2.66216	V1	Sigmoid	0.00496214	0.00438119	0.0071028	0.00369393	0.00350532	0.00486201	Sigmoid	-0.00129308	-0.000604722	-0.00250891
												2.66757	V1	Sigmoid	0.00495796	0.00437743	0.00708865	0.0036922	0.00350359	0.00485672	Sigmoid	-0.00129141	-0.000600679	-0.00250471
												2.67297	V1	Sigmoid	0.0049539	0.00437138	0.00708653	0.00369051	0.00350169	0.00485483	Sigmoid	-0.00128978	-0.00059645	-0.00250114
												2.67838	V1	Sigmoid	0.00494995	0.00436736	0.00708337	0.00368887	0.0035	0.00485344	Sigmoid	-0.00128819	-0.000594302	-0.00250104
												2.68378	V1	Sigmoid	0.0049461	0.00436306	0.00708288	0.00368727	0.00349847	0.00485235	Sigmoid	-0.00128666	-0.00059068	-0.00249956
												2.68919	V1	Sigmoid	0.00494236	0.00435872	0.00707756	0.00368573	0.00349716	0.00485189	Sigmoid	-0.00128516	-0.00058646	-0.00249932
												2.69459	V1	Sigmoid	0.00493871	0.00435272	0.00707427	0.00368422	0.00349501	0.00484766	Sigmoid	-0.00128371	-0.000583667	-0.00249842
												2.7	V1	Sigmoid	0.00493517	0.00434817	0.00706895	0.00368276	0.00349399	0.00484359	Sigmoid	-0.00128231	-0.000578238	-0.00249523
												2.70541	V1	Sigmoid	0.00493171	0.00434334	0.00705748	0.00368134	0.00349282	0.0048418	Sigmoid	-0.00128094	-0.000574445	-0.00249227
												2.71081	V1	Sigmoid	0.00492836	0.00433925	0.00705543	0.00367996	0.00349192	0.0048418	Sigmoid	-0.00127962	-0.000570091	-0.00248678
												2.71622	V1	Sigmoid	0.00492509	0.00433604	0.00705305	0.00367862	0.0034893	0.00483522	Sigmoid	-0.00127833	-0.000567594	-0.00248418
												2.72162	V1	Sigmoid	0.00492191	0.00433149	0.00704779	0.00367732	0.00348816	0.00483273	Sigmoid	-0.00127708	-0.000566165	-0.00248112
												2.72703	V1	Sigmoid	0.00491882	0.00432692	0.00704411	0.00367605	0.00348734	0.00483212	Sigmoid	-0.00127587	-0.000564781	-0.00247995
												2.73243	V1	Sigmoid	0.00491581	0.0043233	0.00704162	0.00367482	0.00348677	0.00482973	Sigmoid	-0.00127469	-0.000561121	-0.00247992
												2.73784	V1	Sigmoid	0.00491289	0.0043162	0.00704023	0.00367363	0.00348592	0.00482924	Sigmoid	-0.00127355	-0.000556706	-0.00247959
												2.74324	V1	Sigmoid	0.00491004	0.00431013	0.00704023	0.00367247	0.00348396	0.0048264	Sigmoid	-0.00127244	-0.000553479	-0.00247896
												2.74865	V1	Sigmoid	0.00490728	0.00430615	0.00703841	0.00367135	0.00348255	0.00482259	Sigmoid	-0.00127137	-0.000551123	-0.00247781
												2.75405	V1	Sigmoid	0.00490459	0.00429976	0.00703396	0.00367026	0.00347982	0.00482059	Sigmoid	-0.00127033	-0.000550678	-0.00247775
												2.75946	V1	Sigmoid	0.00490197	0.00429534	0.00702845	0.0036692	0.00347717	0.00481692	Sigmoid	-0.00126932	-0.000547627	-0.00247769
												2.76486	V1	Sigmoid	0.00489943	0.0042904	0.00702409	0.00366817	0.00347563	0.00481511	Sigmoid	-0.00126833	-0.000543649	-0.00247764
												2.77027	V1	Sigmoid	0.00489695	0.00428526	0.00701817	0.00366718	0.00347485	0.00481511	Sigmoid	-0.00126738	-0.000541434	-0.00247674
												2.77568	V1	Sigmoid	0.00489455	0.0042822	0.00701361	0.00366621	0.00347412	0.00481381	Sigmoid	-0.00126646	-0.000536759	-0.00247672
												2.78108	V1	Sigmoid	0.00489221	0.00427787	0.00701072	0.00366527	0.00347347	0.00480951	Sigmoid	-0.00126557	-0.000531799	-0.0024767
												2.78649	V1	Sigmoid	0.00488994	0.00427193	0.00700704	0.00366436	0.00347254	0.00480951	Sigmoid	-0.0012647	-0.000526805	-0.00247668
												2.79189	V1	Sigmoid	0.00488774	0.00426765	0.00700144	0.00366348	0.00347116	0.00480556	Sigmoid	-0.00126386	-0.000523102	-0.00247482
												2.7973	V1	Sigmoid	0.00488559	0.00426019	0.00700009	0.00366262	0.00346724	0.00480555	Sigmoid	-0.00126304	-0.000521961	-0.0024728
												2.8027	V1	Sigmoid	0.00488351	0.00425329	0.00699803	0.00366179	0.00346685	0.0048049	Sigmoid	-0.00126225	-0.0005194	-0.00247279
												2.80811	V1	Sigmoid	0.00488148	0.00425008	0.0069958	0.00366098	0.00346534	0.00480142	Sigmoid	-0.00126149	-0.000517305	-0.00247278
												2.81351	V1	Sigmoid	0.00487951	0.00424424	0.0069958	0.0036602	0.00346363	0.00480138	Sigmoid	-0.00126074	-0.000513894	-0.00247165
												2.81892	V1	Sigmoid	0.0048776	0.00424103	0.0069958	0.00365944	0.00346148	0.00480001	Sigmoid	-0.00126002	-0.000510564	-0.00247164
												2.82432	V1	Sigmoid	0.00487574	0.00423328	0.0069958	0.00365871	0.00346131	0.00479778	Sigmoid	-0.00125932	-0.00050791	-0.00247
												2.82973	V1	Sigmoid	0.00487394	0.00422814	0.0069958	0.00365799	0.00345981	0.00479694	Sigmoid	-0.00125865	-0.000505671	-0.00247
												2.83514	V1	Sigmoid	0.00487219	0.00422466	0.00699473	0.0036573	0.0034572	0.00479466	Sigmoid	-0.00125799	-0.000503392	-0.00247
												2.84054	V1	Sigmoid	0.00487049	0.00421998	0.00699473	0.00365663	0.00345505	0.00479318	Sigmoid	-0.00125736	-0.000500761	-0.00247
												2.84595	V1	Sigmoid	0.00486883	0.00421521	0.00699473	0.00365598	0.0034539	0.00479318	Sigmoid	-0.00125674	-0.000498436	-0.00246999
												2.85135	V1	Sigmoid	0.00486723	0.00421164	0.00699473	0.00365536	0.00345202	0.00479182	Sigmoid	-0.00125615	-0.000497773	-0.00246999
												2.85676	V1	Sigmoid	0.00486567	0.00420506	0.00699473	0.00365475	0.00344868	0.00479182	Sigmoid	-0.00125557	-0.000494682	-0.00246942
												2.86216	V1	Sigmoid	0.00486416	0.00420056	0.00699473	0.00365416	0.0034463	0.00479182	Sigmoid	-0.00125501	-0.000493161	-0.00246884
												2.86757	V1	Sigmoid	0.00486269	0.00419673	0.00699473	0.00365358	0.0034437	0.00479004	Sigmoid	-0.00125447	-0.000490113	-0.00246884
												2.87297	V1	Sigmoid	0.00486126	0.00419345	0.00699473	0.00365303	0.00344152	0.00478913	Sigmoid	-0.00125395	-0.000486975	-0.00246884
												2.87838	V1	Sigmoid	0.00485987	0.00418898	0.00699473	0.00365249	0.00344076	0.00478642	Sigmoid	-0.00125344	-0.00048496	-0.00246884
												2.88378	V1	Sigmoid	0.00485853	0.00418285	0.00699473	0.00365197	0.00343933	0.00478627	Sigmoid	-0.00125295	-0.000482616	-0.00246884
												2.88919	V1	Sigmoid	0.00485723	0.00417639	0.00699473	0.00365147	0.00343736	0.00478627	Sigmoid	-0.00125247	-0.000481335	-0.00246883
												2.89459	V1	Sigmoid	0.00485596	0.00417128	0.00699377	0.00365098	0.00343606	0.00478627	Sigmoid	-0.00125201	-0.000480417	-0.00246883
												2.9	V1	Sigmoid	0.00485473	0.00416613	0.00699377	0.00365051	0.00343535	0.00478627	Sigmoid	-0.00125156	-0.000476886	-0.00246883
												2.90541	V1	Sigmoid	0.00485354	0.00416358	0.00699377	0.00365005	0.00343382	0.00478627	Sigmoid	-0.00125113	-0.000474013	-0.00246883
												2.91081	V1	Sigmoid	0.00485238	0.00416059	0.00699377	0.00364961	0.00343264	0.00478627	Sigmoid	-0.00125071	-0.000469803	-0.00246883
												2.91622	V1	Sigmoid	0.00485126	0.00415805	0.00699377	0.00364918	0.00343132	0.00478627	Sigmoid	-0.00125031	-0.000466866	-0.00246883
												2.92162	V1	Sigmoid	0.00485017	0.00415524	0.00699377	0.00364877	0.00342975	0.00478627	Sigmoid	-0.00124992	-0.000462496	-0.00246665
												2.92703	V1	Sigmoid	0.00484911	0.00415062	0.00699377	0.00364836	0.00342804	0.00478627	Sigmoid	-0.00124954	-0.00045992	-0.00246664
												2.93243	V1	Sigmoid	0.00484809	0.00414806	0.00699377	0.00364798	0.00342607	0.00478627	Sigmoid	-0.00124917	-0.0004585	-0.00246664
												2.93784	V1	Sigmoid	0.0048471	0.00414312	0.00699377	0.0036476	0.00342443	0.00478627	Sigmoid	-0.00124882	-0.000456956	-0.00246664
												2.94324	V1	Sigmoid	0.00484613	0.00414023	0.00699238	0.00364724	0.00342285	0.00478627	Sigmoid	-0.00124847	-0.000454579	-0.00246664
												2.94865	V1	Sigmoid	0.0048452	0.00413668	0.00699182	0.00364688	0.00342127	0.00478627	Sigmoid	-0.00124814	-0.000452056	-0.00246664
												2.95405	V1	Sigmoid	0.00484429	0.00413197	0.00699182	0.00364654	0.00342006	0.00478627	Sigmoid	-0.00124782	-0.000450676	-0.00246664
												2.95946	V1	Sigmoid	0.00484341	0.00412764	0.00699182	0.00364621	0.00341785	0.00478431	Sigmoid	-0.00124751	-0.000449331	-0.00246664
												2.96486	V1	Sigmoid	0.00484256	0.00412349	0.00699181	0.00364589	0.00341733	0.00478362	Sigmoid	-0.00124721	-0.000446426	-0.00246664
												2.97027	V1	Sigmoid	0.00484173	0.00411847	0.00699181	0.00364559	0.00341685	0.00478362	Sigmoid	-0.00124692	-0.000443804	-0.00246664
												2.97568	V1	Sigmoid	0.00484093	0.00411627	0.00699181	0.00364529	0.00341488	0.00478362	Sigmoid	-0.00124664	-0.000442432	-0.00246664
												2.98108	V1	Sigmoid	0.00484015	0.00411215	0.00699181	0.003645	0.00341358	0.00478362	Sigmoid	-0.00124637	-0.0004408	-0.00246664
												2.98649	V1	Sigmoid	0.0048394	0.0041096	0.00699181	0.00364472	0.0034122	0.00478228	Sigmoid	-0.0012461	-0.000438159	-0.00246663
												2.99189	V1	Sigmoid	0.00483867	0.00410494	0.0069918	0.00364445	0.0034116	0.00478228	Sigmoid	-0.00124585	-0.000435564	-0.00246663
												2.9973	V1	Sigmoid	0.00483797	0.00409879	0.0069918	0.00364419	0.00341057	0.00478228	Sigmoid	-0.0012456	-0.000433093	-0.00246504
												3.0027	V1	Sigmoid	0.00483728	0.00409278	0.0069918	0.00364394	0.00340952	0.00478228	Sigmoid	-0.00124537	-0.000430815	-0.00246463
												3.00811	V1	Sigmoid	0.00483662	0.00408674	0.0069918	0.0036437	0.00340821	0.00478228	Sigmoid	-0.00124514	-0.000428029	-0.00246463
												3.01351	V1	Sigmoid	0.00483597	0.00408095	0.0069918	0.00364346	0.00340619	0.00478228	Sigmoid	-0.00124491	-0.000425624	-0.00246463
												3.01892	V1	Sigmoid	0.00483535	0.00407594	0.0069918	0.00364323	0.0034045	0.00478228	Sigmoid	-0.0012447	-0.000423152	-0.00246463
												3.02432	V1	Sigmoid	0.00483475	0.00407096	0.00699179	0.00364301	0.00340317	0.00478228	Sigmoid	-0.00124449	-0.000420955	-0.00246463
												3.02973	V1	Sigmoid	0.00483416	0.00406708	0.00699179	0.0036428	0.00340187	0.00478228	Sigmoid	-0.00124429	-0.000418674	-0.00246463
												3.03514	V1	Sigmoid	0.0048336	0.00406117	0.00699179	0.0036426	0.0034005	0.00478228	Sigmoid	-0.0012441	-0.000416452	-0.00246462
												3.04054	V1	Sigmoid	0.00483305	0.00405585	0.00699179	0.0036424	0.0033985	0.00478228	Sigmoid	-0.00124391	-0.000414615	-0.00246406
												3.04595	V1	Sigmoid	0.00483252	0.00405223	0.00699179	0.00364221	0.00339695	0.00478228	Sigmoid	-0.00124373	-0.000412695	-0.00246309
												3.05135	V1	Sigmoid	0.004832	0.00404692	0.00699179	0.00364202	0.0033957	0.00478228	Sigmoid	-0.00124356	-0.000410087	-0.00246309
												3.05676	V1	Sigmoid	0.0048315	0.00404283	0.00699179	0.00364184	0.00339408	0.00478228	Sigmoid	-0.00124339	-0.000408978	-0.00246309
												3.06216	V1	Sigmoid	0.00483102	0.00404054	0.00699179	0.00364167	0.00339277	0.00478228	Sigmoid	-0.00124323	-0.000406995	-0.00246309
												3.06757	V1	Sigmoid	0.00483055	0.0040392	0.00699179	0.00364151	0.00339175	0.0047817	Sigmoid	-0.00124307	-0.000405258	-0.00246309
												3.07297	V1	Sigmoid	0.0048301	0.00403724	0.00699179	0.00364135	0.00339071	0.0047817	Sigmoid	-0.00124292	-0.000403673	-0.00246309
												3.07838	V1	Sigmoid	0.00482966	0.00403288	0.00699178	0.00364119	0.00338875	0.0047817	Sigmoid	-0.00124277	-0.00040074	-0.00246309
												3.08378	V1	Sigmoid	0.00482924	0.00402752	0.00699178	0.00364104	0.00338686	0.0047817	Sigmoid	-0.00124263	-0.000399452	-0.00246309
												3.08919	V1	Sigmoid	0.00482883	0.00402451	0.00699178	0.0036409	0.00338533	0.0047817	Sigmoid	-0.00124249	-0.000398185	-0.00246309
												3.09459	V1	Sigmoid	0.00482843	0.00402055	0.00699178	0.00364076	0.00338371	0.0047817	Sigmoid	-0.00124236	-0.000396604	-0.00246309
												3.1	V1	Sigmoid	0.00482805	0.00401597	0.00699178	0.00364062	0.00338299	0.0047817	Sigmoid	-0.00124223	-0.000393956	-0.00246308
												3.10541	V1	Sigmoid	0.00482768	0.00401114	0.00699178	0.00364049	0.00338219	0.0047817	Sigmoid	-0.00124211	-0.000392124	-0.00246308
												3.11081	V1	Sigmoid	0.00482732	0.00400787	0.00699178	0.00364037	0.00338128	0.0047817	Sigmoid	-0.00124199	-0.000390404	-0.00246308
												3.11622	V1	Sigmoid	0.00482697	0.00400382	0.00699178	0.00364025	0.00337972	0.0047817	Sigmoid	-0.00124188	-0.00038851	-0.00246308
												3.12162	V1	Sigmoid	0.00482663	0.00400117	0.00699176	0.00364013	0.00337863	0.0047817	Sigmoid	-0.00124177	-0.000386116	-0.00246308
												3.12703	V1	Sigmoid	0.0048263	0.00399829	0.00699171	0.00364002	0.00337727	0.0047817	Sigmoid	-0.00124166	-0.000383922	-0.00246308
												3.13243	V1	Sigmoid	0.00482599	0.0039946	0.00699165	0.00363991	0.00337651	0.0047817	Sigmoid	-0.00124156	-0.000381399	-0.00246308
												3.13784	V1	Sigmoid	0.00482568	0.00399349	0.0069916	0.0036398	0.00337457	0.0047817	Sigmoid	-0.00124146	-0.000379148	-0.00246308
												3.14324	V1	Sigmoid	0.00482539	0.00398989	0.00699155	0.0036397	0.0033733	0.0047817	Sigmoid	-0.00124136	-0.000376899	-0.00246308
												3.14865	V1	Sigmoid	0.0048251	0.0039863	0.0069915	0.00363961	0.00337242	0.0047817	Sigmoid	-0.00124127	-0.000375673	-0.00246308
												3.15405	V1	Sigmoid	0.00482483	0.00398183	0.00699145	0.00363951	0.00337134	0.0047817	Sigmoid	-0.00124118	-0.000374149	-0.00246308
												3.15946	V1	Sigmoid	0.00482456	0.0039791	0.00699141	0.00363942	0.00337	0.0047817	Sigmoid	-0.0012411	-0.000371862	-0.00246268
												3.16486	V1	Sigmoid	0.0048243	0.00397628	0.00699136	0.00363933	0.00336875	0.0047817	Sigmoid	-0.00124101	-0.000369682	-0.00246184
												3.17027	V1	Sigmoid	0.00482406	0.0039742	0.00699132	0.00363925	0.00336821	0.0047817	Sigmoid	-0.00124093	-0.000367263	-0.00246184
												3.17568	V1	Sigmoid	0.00482381	0.00396916	0.00699128	0.00363917	0.00336766	0.0047817	Sigmoid	-0.00124086	-0.000365615	-0.00246184
												3.18108	V1	Sigmoid	0.00482358	0.00396529	0.00699123	0.00363909	0.00336621	0.0047817	Sigmoid	-0.00124078	-0.000364609	-0.00246184
												3.18649	V1	Sigmoid	0.00482336	0.00396206	0.00699119	0.00363902	0.00336518	0.0047817	Sigmoid	-0.00124071	-0.00036321	-0.00246184
												3.19189	V1	Sigmoid	0.00482314	0.00396043	0.00699115	0.00363894	0.00336344	0.0047817	Sigmoid	-0.00124064	-0.000361484	-0.00246184
												3.1973	V1	Sigmoid	0.00482293	0.00395822	0.00699112	0.00363887	0.00336188	0.0047817	Sigmoid	-0.00124058	-0.000360364	-0.00246184
												3.2027	V1	Sigmoid	0.00482272	0.00395587	0.00699108	0.00363881	0.00336118	0.0047817	Sigmoid	-0.00124051	-0.000357341	-0.00246184
												3.20811	V1	Sigmoid	0.00482253	0.00395152	0.00699104	0.00363874	0.00335941	0.0047817	Sigmoid	-0.00124045	-0.000355294	-0.00246184
												3.21351	V1	Sigmoid	0.00482234	0.00394975	0.00699101	0.00363868	0.00335767	0.0047817	Sigmoid	-0.00124039	-0.000353274	-0.00246184
												3.21892	V1	Sigmoid	0.00482216	0.0039473	0.00699097	0.00363862	0.00335682	0.0047817	Sigmoid	-0.00124033	-0.000350712	-0.00246184
												3.22432	V1	Sigmoid	0.00482198	0.00394314	0.00699094	0.00363856	0.00335586	0.0047817	Sigmoid	-0.00124028	-0.000349283	-0.00246184
												3.22973	V1	Sigmoid	0.00482181	0.00393907	0.00699091	0.0036385	0.00335397	0.0047817	Sigmoid	-0.00124023	-0.000349086	-0.00246184
												3.23514	V1	Sigmoid	0.00482164	0.00393747	0.00699088	0.00363845	0.00335322	0.0047817	Sigmoid	-0.00124017	-0.000348229	-0.00246184
												3.24054	V1	Sigmoid	0.00482148	0.0039334	0.00699085	0.0036384	0.00335106	0.0047817	Sigmoid	-0.00124012	-0.000346992	-0.00246184
												3.24595	V1	Sigmoid	0.00482133	0.00392946	0.00699082	0.00363835	0.00335017	0.0047817	Sigmoid	-0.00124008	-0.000346206	-0.00246184
												3.25135	V1	Sigmoid	0.00482118	0.00392344	0.00699079	0.0036383	0.00334887	0.0047817	Sigmoid	-0.00124003	-0.000345435	-0.00246184
												3.25676	V1	Sigmoid	0.00482104	0.0039196	0.00699076	0.00363825	0.00334671	0.0047817	Sigmoid	-0.00123999	-0.000343763	-0.00246184
												3.26216	V1	Sigmoid	0.0048209	0.00391525	0.00699073	0.00363821	0.00334322	0.0047817	Sigmoid	-0.00123994	-0.000341945	-0.00246184
												3.26757	V1	Sigmoid	0.00482076	0.00391304	0.0069907	0.00363817	0.00334243	0.0047817	Sigmoid	-0.0012399	-0.000339468	-0.00246184
												3.27297	V1	Sigmoid	0.00482063	0.00390962	0.00699029	0.00363813	0.0033418	0.0047817	Sigmoid	-0.00123986	-0.00033648	-0.00246184
												3.27838	V1	Sigmoid	0.00482051	0.00390714	0.00699029	0.00363809	0.00333969	0.0047817	Sigmoid	-0.00123983	-0.000334345	-0.00246184
												3.28378	V1	Sigmoid	0.00482039	0.00390407	0.00699029	0.00363805	0.00333829	0.0047817	Sigmoid	-0.00123979	-0.000332604	-0.00246184
												3.28919	V1	Sigmoid	0.00482027	0.00390054	0.00699029	0.00363801	0.00333752	0.0047817	Sigmoid	-0.00123975	-0.000330972	-0.00246184
												3.29459	V1	Sigmoid	0.00482016	0.00389763	0.00699029	0.00363798	0.00333629	0.0047817	Sigmoid	-0.00123972	-0.000329368	-0.00246184
												3.3	V1	Sigmoid	0.00482005	0.00389372	0.00699029	0.00363794	0.00333585	0.0047817	Sigmoid	-0.00123969	-0.000327105	-0.00246184
												3.30541	V1	Sigmoid	0.00481995	0.00388788	0.00699028	0.00363791	0.00333506	0.0047817	Sigmoid	-0.00123966	-0.00032484	-0.00246184
												3.31081	V1	Sigmoid	0.00481984	0.00388395	0.00699026	0.00363788	0.00333408	0.0047817	Sigmoid	-0.00123963	-0.000323031	-0.00246184
												3.31622	V1	Sigmoid	0.00481975	0.0038814	0.00699024	0.00363785	0.00333317	0.0047817	Sigmoid	-0.0012396	-0.000321054	-0.00246184
												3.32162	V1	Sigmoid	0.00481965	0.00387836	0.00699022	0.00363782	0.00333161	0.0047817	Sigmoid	-0.00123957	-0.000319529	-0.00246184
												3.32703	V1	Sigmoid	0.00481956	0.00387602	0.0069902	0.00363779	0.00333116	0.0047817	Sigmoid	-0.00123954	-0.000317174	-0.00246184
												3.33243	V1	Sigmoid	0.00481947	0.00387522	0.00699018	0.00363777	0.00333003	0.0047817	Sigmoid	-0.00123952	-0.000315046	-0.00246184
												3.33784	V1	Sigmoid	0.00481939	0.003873	0.00699016	0.00363774	0.0033289	0.0047817	Sigmoid	-0.00123949	-0.000314527	-0.00246161
												3.34324	V1	Sigmoid	0.00481931	0.00387005	0.00699014	0.00363772	0.00332708	0.0047817	Sigmoid	-0.00123947	-0.000314513	-0.00246085
												3.34865	V1	Sigmoid	0.00481923	0.00386561	0.00699012	0.00363769	0.00332592	0.0047817	Sigmoid	-0.00123944	-0.00031448	-0.00246085
												3.35405	V1	Sigmoid	0.00481915	0.0038624	0.00699011	0.00363767	0.00332446	0.0047817	Sigmoid	-0.00123942	-0.000314209	-0.00246085
												3.35946	V1	Sigmoid	0.00481908	0.00385919	0.00699009	0.00363765	0.00332352	0.0047817	Sigmoid	-0.0012394	-0.000313585	-0.00246085
												3.36486	V1	Sigmoid	0.00481901	0.00385702	0.00699007	0.00363763	0.00332158	0.0047817	Sigmoid	-0.00123938	-0.000312431	-0.00246085
												3.37027	V1	Sigmoid	0.00481894	0.00385248	0.00699006	0.00363761	0.00331953	0.0047817	Sigmoid	-0.00123936	-0.000312102	-0.00246085
												3.37568	V1	Sigmoid	0.00481888	0.00384948	0.00699004	0.00363759	0.00331822	0.0047817	Sigmoid	-0.00123934	-0.000311313	-0.00246085
												3.38108	V1	Sigmoid	0.00481881	0.00384649	0.00699003	0.00363757	0.00331761	0.0047817	Sigmoid	-0.00123932	-0.000310324	-0.00246085
												3.38649	V1	Sigmoid	0.00481875	0.00384183	0.00699001	0.00363755	0.00331569	0.0047817	Sigmoid	-0.00123931	-0.000309153	-0.00246085
												3.39189	V1	Sigmoid	0.0048187	0.0038382	0.00699	0.00363753	0.00331404	0.0047817	Sigmoid	-0.00123929	-0.000307909	-0.00246085
												3.3973	V1	Sigmoid	0.00481864	0.00383355	0.00698999	0.00363752	0.00331216	0.0047817	Sigmoid	-0.00123927	-0.000306033	-0.00246085
												3.4027	V1	Sigmoid	0.00481858	0.00383044	0.00698997	0.0036375	0.00331074	0.0047817	Sigmoid	-0.00123926	-0.000304185	-0.00246085
												3.40811	V1	Sigmoid	0.00481853	0.00382897	0.00698996	0.00363748	0.00331032	0.0047817	Sigmoid	-0.00123924	-0.000302365	-0.00246085
												3.41351	V1	Sigmoid	0.00481848	0.00382287	0.00698995	0.00363747	0.00330914	0.0047817	Sigmoid	-0.00123923	-0.000300571	-0.00246085
												3.41892	V1	Sigmoid	0.00481843	0.00382025	0.00698993	0.00363746	0.00330716	0.0047817	Sigmoid	-0.00123921	-0.000299508	-0.00246085
												3.42432	V1	Sigmoid	0.00481839	0.00381549	0.00698992	0.00363744	0.00330653	0.0047817	Sigmoid	-0.0012392	-0.000298138	-0.00246085
												3.42973	V1	Sigmoid	0.00481834	0.00381418	0.00698991	0.00363743	0.00330507	0.0047817	Sigmoid	-0.00123919	-0.000297307	-0.00246085
												3.43514	V1	Sigmoid	0.0048183	0.00381315	0.0069899	0.00363742	0.00330455	0.0047817	Sigmoid	-0.00123918	-0.000297069	-0.00246085
												3.44054	V1	Sigmoid	0.00481826	0.00381075	0.00698989	0.00363741	0.00330428	0.0047817	Sigmoid	-0.00123916	-0.000296638	-0.00246085
												3.44595	V1	Sigmoid	0.00481821	0.00380746	0.00698988	0.00363739	0.00330217	0.0047817	Sigmoid	-0.00123915	-0.000295496	-0.00246085
												3.45135	V1	Sigmoid	0.00481818	0.00380451	0.00698987	0.00363738	0.00330148	0.0047817	Sigmoid	-0.00123914	-0.000293304	-0.00246085
												3.45676	V1	Sigmoid	0.00481814	0.00380267	0.00698986	0.00363737	0.0033005	0.0047817	Sigmoid	-0.00123913	-0.000292324	-0.00246085
												3.46216	V1	Sigmoid	0.0048181	0.00380072	0.00698985	0.00363736	0.00329905	0.0047817	Sigmoid	-0.00123912	-0.000291938	-0.00246085
												3.46757	V1	Sigmoid	0.00481807	0.00379793	0.00698984	0.00363735	0.00329782	0.0047817	Sigmoid	-0.00123911	-0.000289935	-0.00246085
												3.47297	V1	Sigmoid	0.00481803	0.00379644	0.00698983	0.00363734	0.00329704	0.0047817	Sigmoid	-0.0012391	-0.000288731	-0.00246085
												3.47838	V1	Sigmoid	0.004818	0.00379396	0.00698982	0.00363733	0.00329566	0.0047817	Sigmoid	-0.00123909	-0.000288339	-0.00246085
												3.48378	V1	Sigmoid	0.00481797	0.0037918	0.00698981	0.00363733	0.00329454	0.0047817	Sigmoid	-0.00123909	-0.000287293	-0.00246085
												3.48919	V1	Sigmoid	0.00481794	0.00378945	0.0069898	0.00363732	0.00329383	0.0047817	Sigmoid	-0.00123908	-0.000286262	-0.00246085
												3.49459	V1	Sigmoid	0.00481791	0.00378672	0.00698979	0.00363731	0.0032928	0.0047817	Sigmoid	-0.00123907	-0.000285381	-0.00246085
												3.5	V1	Sigmoid	0.00481788	0.00378387	0.00698979	0.0036373	0.00329205	0.0047817	Sigmoid	-0.00123906	-0.000285147	-0.00246085
												3.50541	V1	Sigmoid	0.00481786	0.00378149	0.00698978	0.0036373	0.00329147	0.0047817	Sigmoid	-0.00123906	-0.000284415	-0.00246085
												3.51081	V1	Sigmoid	0.00481783	0.00377835	0.00698977	0.00363729	0.00328874	0.0047817	Sigmoid	-0.00123905	-0.000283387	-0.00246085
												3.51622	V1	Sigmoid	0.00481781	0.00377533	0.00698976	0.00363728	0.00328757	0.0047817	Sigmoid	-0.00123904	-0.000282374	-0.00246085
												3.52162	V1	Sigmoid	0.00481778	0.00377223	0.00698976	0.00363728	0.00328533	0.0047817	Sigmoid	-0.00123904	-0.000281095	-0.00246085
												3.52703	V1	Sigmoid	0.00481776	0.00377007	0.00698975	0.00363727	0.00328451	0.0047817	Sigmoid	-0.00123903	-0.000279233	-0.00246085
												3.53243	V1	Sigmoid	0.00481774	0.003769	0.00698974	0.00363726	0.0032829	0.0047817	Sigmoid	-0.00123902	-0.000277396	-0.00246085
												3.53784	V1	Sigmoid	0.00481772	0.00376805	0.00698974	0.00363726	0.00328238	0.0047817	Sigmoid	-0.00123902	-0.000275961	-0.00246085
												3.54324	V1	Sigmoid	0.0048177	0.00376675	0.00698973	0.00363725	0.00328192	0.0047817	Sigmoid	-0.00123901	-0.000274616	-0.00246085
												3.54865	V1	Sigmoid	0.00481768	0.00376424	0.00698972	0.00363725	0.00328134	0.0047817	Sigmoid	-0.00123901	-0.000273291	-0.00246085
												3.55405	V1	Sigmoid	0.00481766	0.00376191	0.00698972	0.00363724	0.00328096	0.0047817	Sigmoid	-0.001239	-0.000272234	-0.00246085
												3.55946	V1	Sigmoid	0.00481764	0.00375928	0.00698971	0.00363724	0.00328024	0.0047817	Sigmoid	-0.001239	-0.000271538	-0.00246085
												3.56486	V1	Sigmoid	0.00481762	0.00375863	0.00698971	0.00363723	0.0032797	0.0047817	Sigmoid	-0.00123899	-0.000270863	-0.00246085
												3.57027	V1	Sigmoid	0.00481761	0.00375692	0.0069897	0.00363723	0.00327882	0.0047817	Sigmoid	-0.00123899	-0.000270112	-0.00246085
												3.57568	V1	Sigmoid	0.00481759	0.0037552	0.00698969	0.00363722	0.00327825	0.0047817	Sigmoid	-0.00123898	-0.000269505	-0.00246085
												3.58108	V1	Sigmoid	0.00481758	0.00375321	0.00698969	0.00363722	0.00327695	0.0047817	Sigmoid	-0.00123898	-0.000269151	-0.00246085
												3.58649	V1	Sigmoid	0.00481756	0.0037512	0.00698968	0.00363722	0.00327511	0.0047817	Sigmoid	-0.00123898	-0.000268797	-0.00246085
												3.59189	V1	Sigmoid	0.00481755	0.00374874	0.00698968	0.00363721	0.00327361	0.0047817	Sigmoid	-0.00123897	-0.00026815	-0.00246085
												3.5973	V1	Sigmoid	0.00481753	0.00374523	0.00698968	0.00363721	0.00327238	0.0047817	Sigmoid	-0.00123897	-0.000267358	-0.00246085
												3.6027	V1	Sigmoid	0.00481752	0.00374294	0.00698967	0.00363721	0.00327178	0.0047817	Sigmoid	-0.00123897	-0.000266997	-0.00246085
												3.60811	V1	Sigmoid	0.00481751	0.00374077	0.00698967	0.0036372	0.00327094	0.0047817	Sigmoid	-0.00123896	-0.000266661	-0.00246085
												3.61351	V1	Sigmoid	0.0048175	0.00373668	0.00698966	0.0036372	0.00326964	0.0047817	Sigmoid	-0.00123896	-0.000266289	-0.00246085
												3.61892	V1	Sigmoid	0.00481748	0.00373356	0.00698966	0.0036372	0.00326821	0.0047817	Sigmoid	-0.00123896	-0.00026572	-0.00246085
												3.62432	V1	Sigmoid	0.00481747	0.00373224	0.00698965	0.00363719	0.00326581	0.0047817	Sigmoid	-0.00123895	-0.000265161	-0.00246085
												3.62973	V1	Sigmoid	0.00481746	0.00373183	0.00698965	0.00363719	0.00326535	0.0047817	Sigmoid	-0.00123895	-0.000264611	-0.00246085
												3.63514	V1	Sigmoid	0.00481745	0.00373071	0.00698965	0.00363719	0.00326378	0.0047817	Sigmoid	-0.00123895	-0.000264208	-0.00246085
												3.64054	V1	Sigmoid	0.00481744	0.00372857	0.00698964	0.00363719	0.00326309	0.0047817	Sigmoid	-0.00123895	-0.000263995	-0.00246085
												3.64595	V1	Sigmoid	0.00481743	0.00372663	0.00698964	0.00363718	0.00326274	0.0047817	Sigmoid	-0.00123894	-0.000263779	-0.00246085
												3.65135	V1	Sigmoid	0.00481742	0.00372435	0.00698963	0.00363718	0.00326172	0.0047817	Sigmoid	-0.00123894	-0.000263213	-0.00246085
												3.65676	V1	Sigmoid	0.00481741	0.00372184	0.00698963	0.00363718	0.00326129	0.0047817	Sigmoid	-0.00123894	-0.000262626	-0.00246085
												3.66216	V1	Sigmoid	0.00481741	0.00372061	0.00698963	0.00363718	0.00326072	0.0047817	Sigmoid	-0.00123894	-0.00026205	-0.00246085
												3.66757	V1	Sigmoid	0.0048174	0.00372008	0.00698962	0.00363718	0.00326029	0.0047817	Sigmoid	-0.00123894	-0.000261482	-0.00246085
												3.67297	V1	Sigmoid	0.00481739	0.00371995	0.00698962	0.00363717	0.00325895	0.0047817	Sigmoid	-0.00123893	-0.000260924	-0.00246085
												3.67838	V1	Sigmoid	0.00481738	0.00371723	0.00698962	0.00363717	0.00325811	0.0047817	Sigmoid	-0.00123893	-0.000260818	-0.00246085
												3.68378	V1	Sigmoid	0.00481737	0.00371466	0.00698961	0.00363717	0.00325779	0.0047817	Sigmoid	-0.00123893	-0.000260728	-0.00246085
												3.68919	V1	Sigmoid	0.00481737	0.00371259	0.00698961	0.00363717	0.00325739	0.0047817	Sigmoid	-0.00123893	-0.00026064	-0.00246085
												3.69459	V1	Sigmoid	0.00481736	0.00371213	0.00698961	0.00363717	0.00325701	0.0047817	Sigmoid	-0.00123893	-0.000260554	-0.00246085
												3.7	V1	Sigmoid	0.00481736	0.00371169	0.00698961	0.00363717	0.00325654	0.0047817	Sigmoid	-0.00123892	-0.000260422	-0.00246085
												3.70541	V1	Sigmoid	0.00481735	0.00371064	0.0069896	0.00363717	0.00325641	0.0047817	Sigmoid	-0.00123892	-0.000259754	-0.00246085
												3.71081	V1	Sigmoid	0.00481734	0.00370913	0.0069896	0.00363716	0.00325602	0.0047817	Sigmoid	-0.00123892	-0.000258528	-0.00246085
												3.71622	V1	Sigmoid	0.00481734	0.0037069	0.0069896	0.00363716	0.00325514	0.0047817	Sigmoid	-0.00123892	-0.000256902	-0.00246085
												3.72162	V1	Sigmoid	0.00481733	0.00370503	0.0069896	0.00363716	0.00325461	0.0047817	Sigmoid	-0.00123892	-0.000256046	-0.00246085
												3.72703	V1	Sigmoid	0.00481733	0.00370386	0.00698959	0.00363716	0.00325427	0.0047817	Sigmoid	-0.00123892	-0.000255311	-0.00246085
												3.73243	V1	Sigmoid	0.00481732	0.00370272	0.00698959	0.00363716	0.00325296	0.0047817	Sigmoid	-0.00123892	-0.000254588	-0.00246085
												3.73784	V1	Sigmoid	0.00481732	0.00369985	0.00698959	0.00363716	0.00325241	0.0047817	Sigmoid	-0.00123892	-0.000253876	-0.00246085
												3.74324	V1	Sigmoid	0.00481731	0.00369838	0.00698959	0.00363716	0.00325147	0.0047817	Sigmoid	-0.00123891	-0.000252889	-0.00246085
												3.74865	V1	Sigmoid	0.00481731	0.00369666	0.00698959	0.00363716	0.00325104	0.0047817	Sigmoid	-0.00123891	-0.00025158	-0.00246085
												3.75405	V1	Sigmoid	0.0048173	0.00369566	0.00698958	0.00363716	0.00325069	0.0047817	Sigmoid	-0.00123891	-0.000250469	-0.00246085
												3.75946	V1	Sigmoid	0.0048173	0.00369515	0.00698958	0.00363715	0.00324931	0.0047817	Sigmoid	-0.00123891	-0.000249606	-0.00246085
												3.76486	V1	Sigmoid	0.0048173	0.0036947	0.00698958	0.00363715	0.00324854	0.0047817	Sigmoid	-0.00123891	-0.000248918	-0.00246085
												3.77027	V1	Sigmoid	0.00481729	0.00369426	0.00698958	0.00363715	0.00324752	0.0047817	Sigmoid	-0.00123891	-0.000248301	-0.00246085
												3.77568	V1	Sigmoid	0.00481729	0.00369246	0.00698958	0.00363715	0.00324665	0.0047817	Sigmoid	-0.00123891	-0.000247692	-0.00246085
												3.78108	V1	Sigmoid	0.00481729	0.00369117	0.00698957	0.00363715	0.00324556	0.0047817	Sigmoid	-0.00123891	-0.000246876	-0.00246085
												3.78649	V1	Sigmoid	0.00481728	0.00368975	0.00698957	0.00363715	0.00324483	0.0047817	Sigmoid	-0.00123891	-0.00024637	-0.00246085
												3.79189	V1	Sigmoid	0.00481728	0.00368813	0.00698957	0.00363715	0.003244	0.0047817	Sigmoid	-0.00123891	-0.000246089	-0.00246085
												3.7973	V1	Sigmoid	0.00481728	0.0036871	0.00698957	0.00363715	0.00324269	0.0047817	Sigmoid	-0.00123891	-0.000245414	-0.00246085
												3.8027	V1	Sigmoid	0.00481727	0.00368676	0.00698957	0.00363715	0.00324186	0.0047817	Sigmoid	-0.00123891	-0.000245069	-0.00246085
												3.80811	V1	Sigmoid	0.00481727	0.00368643	0.00698957	0.00363715	0.003241	0.0047817	Sigmoid	-0.0012389	-0.000244436	-0.00246085
												3.81351	V1	Sigmoid	0.00481727	0.00368579	0.00698956	0.00363715	0.00324049	0.0047817	Sigmoid	-0.0012389	-0.000243694	-0.00246085
												3.81892	V1	Sigmoid	0.00481727	0.00368364	0.00698956	0.00363715	0.00323972	0.0047817	Sigmoid	-0.0012389	-0.000242961	-0.00246085
												3.82432	V1	Sigmoid	0.00481726	0.00368123	0.00698956	0.00363715	0.00323915	0.0047817	Sigmoid	-0.0012389	-0.000242239	-0.00246085
												3.82973	V1	Sigmoid	0.00481726	0.00368024	0.00698956	0.00363715	0.00323903	0.0047817	Sigmoid	-0.0012389	-0.000241526	-0.00246085
												3.83514	V1	Sigmoid	0.00481726	0.00367817	0.00698956	0.00363715	0.0032389	0.0047817	Sigmoid	-0.0012389	-0.000240961	-0.00246085
												3.84054	V1	Sigmoid	0.00481726	0.00367606	0.00698956	0.00363714	0.00323815	0.0047817	Sigmoid	-0.0012389	-0.000240432	-0.00246085
												3.84595	V1	Sigmoid	0.00481725	0.00367399	0.00698956	0.00363714	0.00323781	0.0047817	Sigmoid	-0.0012389	-0.00023972	-0.00246085
												3.85135	V1	Sigmoid	0.00481725	0.00367313	0.00698956	0.00363714	0.00323745	0.0047817	Sigmoid	-0.0012389	-0.000239018	-0.00246085
												3.85676	V1	Sigmoid	0.00481725	0.0036728	0.00698955	0.00363714	0.00323733	0.0047817	Sigmoid	-0.0012389	-0.000238327	-0.00246085
												3.86216	V1	Sigmoid	0.00481725	0.00367207	0.00698955	0.00363714	0.00323627	0.0047817	Sigmoid	-0.0012389	-0.000237646	-0.00246085
												3.86757	V1	Sigmoid	0.00481725	0.0036719	0.00698955	0.00363714	0.00323575	0.0047817	Sigmoid	-0.0012389	-0.000237199	-0.00246085
												3.87297	V1	Sigmoid	0.00481725	0.00367153	0.00698955	0.00363714	0.00323571	0.0047817	Sigmoid	-0.0012389	-0.000236976	-0.00246085
												3.87838	V1	Sigmoid	0.00481724	0.00367067	0.00698955	0.00363714	0.00323543	0.0047817	Sigmoid	-0.0012389	-0.000236757	-0.00246085
												3.88378	V1	Sigmoid	0.00481724	0.00366943	0.00698955	0.00363714	0.00323476	0.0047817	Sigmoid	-0.0012389	-0.000236585	-0.00246085
												3.88919	V1	Sigmoid	0.00481724	0.00366851	0.00698955	0.00363714	0.0032342	0.0047817	Sigmoid	-0.0012389	-0.000236513	-0.00246085
												3.89459	V1	Sigmoid	0.00481724	0.00366804	0.00698955	0.00363714	0.00323391	0.0047817	Sigmoid	-0.0012389	-0.000236181	-0.00246085
												3.9	V1	Sigmoid	0.00481724	0.00366765	0.00698955	0.00363714	0.00323342	0.0047817	Sigmoid	-0.0012389	-0.000235855	-0.00246085
												3.90541	V1	Sigmoid	0.00481724	0.00366632	0.00698955	0.00363714	0.00323292	0.0047817	Sigmoid	-0.0012389	-0.000235533	-0.00246085
												3.91081	V1	Sigmoid	0.00481724	0.00366523	0.00698954	0.00363714	0.00323185	0.0047817	Sigmoid	-0.0012389	-0.000235337	-0.00246085
												3.91622	V1	Sigmoid	0.00481723	0.00366496	0.00698954	0.00363714	0.00323097	0.0047817	Sigmoid	-0.0012389	-0.000235267	-0.00246085
												3.92162	V1	Sigmoid	0.00481723	0.00366481	0.00698954	0.00363714	0.00323073	0.0047817	Sigmoid	-0.0012389	-0.000235	-0.00246085
												3.92703	V1	Sigmoid	0.00481723	0.00366457	0.00698954	0.00363714	0.0032302	0.0047817	Sigmoid	-0.0012389	-0.000234738	-0.00246085
												3.93243	V1	Sigmoid	0.00481723	0.0036641	0.00698954	0.00363714	0.00322889	0.0047817	Sigmoid	-0.0012389	-0.00023448	-0.00246085
												3.93784	V1	Sigmoid	0.00481723	0.00366294	0.00698954	0.00363714	0.00322776	0.0047817	Sigmoid	-0.0012389	-0.000234226	-0.00246085
												3.94324	V1	Sigmoid	0.00481723	0.00366207	0.00698954	0.00363714	0.00322692	0.0047817	Sigmoid	-0.0012389	-0.000233711	-0.00246085
												3.94865	V1	Sigmoid	0.00481723	0.00366179	0.00698954	0.00363714	0.00322485	0.0047817	Sigmoid	-0.0012389	-0.000233081	-0.00246085
												3.95405	V1	Sigmoid	0.00481723	0.00366074	0.00698954	0.00363714	0.00322439	0.0047817	Sigmoid	-0.00123889	-0.000232461	-0.00246085
												3.95946	V1	Sigmoid	0.00481723	0.00365913	0.00698954	0.00363714	0.00322416	0.0047817	Sigmoid	-0.00123889	-0.00023185	-0.00246085
												3.96486	V1	Sigmoid	0.00481723	0.00365758	0.00698954	0.00363714	0.00322352	0.0047817	Sigmoid	-0.00123889	-0.000231432	-0.00246085
												3.97027	V1	Sigmoid	0.00481723	0.00365727	0.00698954	0.00363714	0.00322299	0.0047817	Sigmoid	-0.00123889	-0.000231218	-0.00246085
												3.97568	V1	Sigmoid	0.00481722	0.00365663	0.00698954	0.00363714	0.00322247	0.0047817	Sigmoid	-0.00123889	-0.000231007	-0.00246085
												3.98108	V1	Sigmoid	0.00481722	0.00365579	0.00698954	0.00363714	0.00322215	0.0047817	Sigmoid	-0.00123889	-0.0002308	-0.00246085
												3.98649	V1	Sigmoid	0.00481722	0.00365438	0.00698953	0.00363714	0.0032219	0.0047817	Sigmoid	-0.00123889	-0.000230596	-0.00246085
												3.99189	V1	Sigmoid	0.00481722	0.00365282	0.00698953	0.00363714	0.00322165	0.0047817	Sigmoid	-0.00123889	-0.000230396	-0.00246085
												3.9973	V1	Sigmoid	0.00481722	0.00365221	0.00698953	0.00363714	0.0032214	0.0047817	Sigmoid	-0.00123889	-0.000230304	-0.00246085
												4.0027	V1	Sigmoid	0.00481722	0.00365067	0.00698953	0.00363714	0.003221	0.0047817	Sigmoid	-0.00123889	-0.00023029	-0.00246085
												4.00811	V1	Sigmoid	0.00481722	0.00364861	0.00698953	0.00363714	0.00322017	0.0047817	Sigmoid	-0.00123889	-0.000230277	-0.00246085
												4.01351	V1	Sigmoid	0.00481722	0.00364699	0.00698953	0.00363714	0.00321998	0.0047817	Sigmoid	-0.00123889	-0.000230263	-0.00246085
												4.01892	V1	Sigmoid	0.00481722	0.003646	0.00698953	0.00363714	0.00321982	0.0047817	Sigmoid	-0.00123889	-0.00023025	-0.00246085
												4.02432	V1	Sigmoid	0.00481722	0.00364526	0.00698953	0.00363714	0.00321952	0.0047817	Sigmoid	-0.00123889	-0.000230238	-0.00246085
												4.02973	V1	Sigmoid	0.00481722	0.00364444	0.00698953	0.00363714	0.00321892	0.0047817	Sigmoid	-0.00123889	-0.000230226	-0.00246085
												4.03514	V1	Sigmoid	0.00481722	0.00364351	0.00698953	0.00363714	0.00321853	0.0047817	Sigmoid	-0.00123889	-0.000230214	-0.00246085
												4.04054	V1	Sigmoid	0.00481722	0.00364211	0.00698953	0.00363714	0.00321796	0.0047817	Sigmoid	-0.00123889	-0.000230103	-0.00246085
												4.04595	V1	Sigmoid	0.00481722	0.00364057	0.00698953	0.00363714	0.00321769	0.0047817	Sigmoid	-0.00123889	-0.000229924	-0.00246085
												4.05135	V1	Sigmoid	0.00481722	0.00363917	0.00698953	0.00363714	0.00321714	0.0047817	Sigmoid	-0.00123889	-0.000229749	-0.00246085
												4.05676	V1	Sigmoid	0.00481722	0.00363838	0.00698953	0.00363714	0.00321666	0.0047817	Sigmoid	-0.00123889	-0.000229577	-0.00246085
												4.06216	V1	Sigmoid	0.00481722	0.0036376	0.00698953	0.00363714	0.00321603	0.0047817	Sigmoid	-0.00123889	-0.000229407	-0.00246085
												4.06757	V1	Sigmoid	0.00481722	0.00363698	0.00698953	0.00363714	0.00321533	0.0047817	Sigmoid	-0.00123889	-0.000229241	-0.00246085
												4.07297	V1	Sigmoid	0.00481722	0.00363673	0.00698953	0.00363714	0.00321495	0.0047817	Sigmoid	-0.00123889	-0.000229077	-0.00246085
												4.07838	V1	Sigmoid	0.00481722	0.00363649	0.00698953	0.00363714	0.00321466	0.0047817	Sigmoid	-0.00123889	-0.000228916	-0.00246085
												4.08378	V1	Sigmoid	0.00481722	0.00363599	0.00698953	0.00363714	0.00321422	0.0047817	Sigmoid	-0.00123889	-0.000228758	-0.00246085
												4.08919	V1	Sigmoid	0.00481722	0.00363514	0.00698953	0.00363714	0.00321402	0.0047817	Sigmoid	-0.00123889	-0.000228581	-0.00246085
												4.09459	V1	Sigmoid	0.00481721	0.00363466	0.00698953	0.00363714	0.00321344	0.0047817	Sigmoid	-0.00123889	-0.000228319	-0.00246085
												4.1	V1	Sigmoid	0.00481721	0.00363436	0.00698953	0.00363714	0.00321305	0.0047817	Sigmoid	-0.00123889	-0.000228122	-0.00246085
												4.10541	V1	Sigmoid	0.00481721	0.00363378	0.00698953	0.00363714	0.00321284	0.0047817	Sigmoid	-0.00123889	-0.000227989	-0.00246085
												4.11081	V1	Sigmoid	0.00481721	0.0036324	0.00698953	0.00363714	0.00321238	0.0047817	Sigmoid	-0.00123889	-0.000227858	-0.00246085
												4.11622	V1	Sigmoid	0.00481721	0.00363066	0.00698953	0.00363714	0.00321141	0.0047817	Sigmoid	-0.00123889	-0.00022773	-0.00246085
												4.12162	V1	Sigmoid	0.00481721	0.00362916	0.00698953	0.00363714	0.00321068	0.0047817	Sigmoid	-0.00123889	-0.000227604	-0.00246085
												4.12703	V1	Sigmoid	0.00481721	0.00362839	0.00698952	0.00363714	0.00321016	0.0047817	Sigmoid	-0.00123889	-0.000227431	-0.00246085
												4.13243	V1	Sigmoid	0.00481721	0.00362797	0.00698952	0.00363714	0.00320959	0.0047817	Sigmoid	-0.00123889	-0.000227169	-0.00246085
												4.13784	V1	Sigmoid	0.00481721	0.00362754	0.00698952	0.00363714	0.00320902	0.0047817	Sigmoid	-0.00123889	-0.000226867	-0.00246085
												4.14324	V1	Sigmoid	0.00481721	0.00362712	0.00698952	0.00363714	0.00320861	0.0047817	Sigmoid	-0.00123889	-0.00022657	-0.00246085
												4.14865	V1	Sigmoid	0.00481721	0.00362644	0.00698952	0.00363714	0.00320785	0.0047817	Sigmoid	-0.00123889	-0.000226276	-0.00246085
												4.15405	V1	Sigmoid	0.00481721	0.0036252	0.00698952	0.00363714	0.00320734	0.0047817	Sigmoid	-0.00123889	-0.000225988	-0.00246085
												4.15946	V1	Sigmoid	0.00481721	0.00362398	0.00698952	0.00363714	0.00320686	0.0047817	Sigmoid	-0.00123889	-0.000225703	-0.00246085
												4.16486	V1	Sigmoid	0.00481721	0.00362302	0.00698952	0.00363714	0.00320609	0.0047817	Sigmoid	-0.00123889	-0.000225423	-0.00246085
												4.17027	V1	Sigmoid	0.00481721	0.00362174	0.00698952	0.00363714	0.00320533	0.0047817	Sigmoid	-0.00123889	-0.000225148	-0.00246085
												4.17568	V1	Sigmoid	0.00481721	0.00362106	0.00698952	0.00363714	0.00320474	0.0047817	Sigmoid	-0.00123889	-0.000224885	-0.00246085
												4.18108	V1	Sigmoid	0.00481721	0.0036204	0.00698952	0.00363714	0.00320395	0.0047817	Sigmoid	-0.00123889	-0.000224687	-0.00246085
												4.18649	V1	Sigmoid	0.00481721	0.00361915	0.00698952	0.00363714	0.0032033	0.0047817	Sigmoid	-0.00123889	-0.000224491	-0.00246085
												4.19189	V1	Sigmoid	0.00481721	0.00361821	0.00698952	0.00363714	0.00320294	0.0047817	Sigmoid	-0.00123889	-0.000224299	-0.00246085
												4.1973	V1	Sigmoid	0.00481721	0.00361768	0.00698952	0.00363714	0.00320259	0.0047817	Sigmoid	-0.00123889	-0.00022411	-0.00246085
												4.2027	V1	Sigmoid	0.00481721	0.00361715	0.00698952	0.00363714	0.00320219	0.0047817	Sigmoid	-0.00123889	-0.000223925	-0.00246085
												4.20811	V1	Sigmoid	0.00481721	0.00361663	0.00698952	0.00363714	0.00320178	0.0047817	Sigmoid	-0.00123889	-0.000223743	-0.00246085
												4.21351	V1	Sigmoid	0.00481721	0.00361592	0.00698952	0.00363714	0.00320176	0.0047817	Sigmoid	-0.00123889	-0.000223564	-0.00246085
												4.21892	V1	Sigmoid	0.00481721	0.00361512	0.00698952	0.00363714	0.00320175	0.0047817	Sigmoid	-0.00123889	-0.000223388	-0.00246085
												4.22432	V1	Sigmoid	0.00481721	0.00361412	0.00698952	0.00363714	0.00320173	0.0047817	Sigmoid	-0.00123889	-0.000223215	-0.00246085
												4.22973	V1	Sigmoid	0.00481721	0.00361258	0.00698952	0.00363714	0.00320156	0.0047817	Sigmoid	-0.00123889	-0.000223045	-0.00246085
												4.23514	V1	Sigmoid	0.00481721	0.00361107	0.00698952	0.00363714	0.00320139	0.0047817	Sigmoid	-0.00123889	-0.000222878	-0.00246085
												4.24054	V1	Sigmoid	0.00481721	0.00360956	0.00698952	0.00363714	0.00320132	0.0047817	Sigmoid	-0.00123889	-0.000222753	-0.00246085
												4.24595	V1	Sigmoid	0.00481721	0.00360808	0.00698952	0.00363714	0.00320125	0.0047817	Sigmoid	-0.00123889	-0.000222673	-0.00246085
												4.25135	V1	Sigmoid	0.00481721	0.00360661	0.00698952	0.00363714	0.00320104	0.0047817	Sigmoid	-0.00123889	-0.000222594	-0.00246085
												4.25676	V1	Sigmoid	0.00481721	0.00360577	0.00698952	0.00363714	0.00320049	0.0047817	Sigmoid	-0.00123889	-0.000222516	-0.00246085
												4.26216	V1	Sigmoid	0.00481721	0.00360524	0.00698952	0.00363714	0.00320018	0.0047817	Sigmoid	-0.00123889	-0.00022244	-0.00246085
												4.26757	V1	Sigmoid	0.00481721	0.00360473	0.00698952	0.00363714	0.00319983	0.0047817	Sigmoid	-0.00123889	-0.000222365	-0.00246085
												4.27297	V1	Sigmoid	0.00481721	0.00360422	0.00698952	0.00363714	0.00319955	0.0047817	Sigmoid	-0.00123889	-0.000222291	-0.00246085
												4.27838	V1	Sigmoid	0.00481721	0.00360372	0.00698952	0.00363714	0.00319955	0.0047817	Sigmoid	-0.00123889	-0.000222219	-0.00246085
												4.28378	V1	Sigmoid	0.00481721	0.00360322	0.00698952	0.00363714	0.00319941	0.0047817	Sigmoid	-0.00123889	-0.000222148	-0.00246085
												4.28919	V1	Sigmoid	0.00481721	0.00360274	0.00698952	0.00363714	0.00319914	0.0047817	Sigmoid	-0.00123889	-0.000222079	-0.00246085
												4.29459	V1	Sigmoid	0.00481721	0.00360226	0.00698952	0.00363714	0.00319914	0.0047817	Sigmoid	-0.00123889	-0.000222011	-0.00246085
												4.3	V1	Sigmoid	0.00481721	0.00360195	0.00698952	0.00363714	0.00319914	0.0047817	Sigmoid	-0.00123889	-0.000221944	-0.00246085
												4.30541	V1	Sigmoid	0.00481721	0.00360182	0.00698952	0.00363714	0.00319911	0.0047817	Sigmoid	-0.00123889	-0.000221879	-0.00246085
												4.31081	V1	Sigmoid	0.00481721	0.00360169	0.00698952	0.00363714	0.0031987	0.0047817	Sigmoid	-0.00123889	-0.000221814	-0.00246085
												4.31622	V1	Sigmoid	0.00481721	0.00360124	0.00698952	0.00363714	0.00319848	0.0047817	Sigmoid	-0.00123889	-0.000221751	-0.00246085
												4.32162	V1	Sigmoid	0.00481721	0.00360064	0.00698952	0.00363714	0.00319794	0.0047817	Sigmoid	-0.00123889	-0.000221689	-0.00246085
												4.32703	V1	Sigmoid	0.00481721	0.00359973	0.00698952	0.00363714	0.00319716	0.0047817	Sigmoid	-0.00123889	-0.000221629	-0.00246085
												4.33243	V1	Sigmoid	0.00481721	0.00359912	0.00698952	0.00363714	0.00319665	0.0047817	Sigmoid	-0.00123889	-0.000221569	-0.00246085
												4.33784	V1	Sigmoid	0.00481721	0.00359836	0.00698952	0.00363714	0.00319637	0.0047817	Sigmoid	-0.00123889	-0.00022151	-0.00246085
												4.34324	V1	Sigmoid	0.00481721	0.0035979	0.00698952	0.00363714	0.00319575	0.0047817	Sigmoid	-0.00123889	-0.000221453	-0.00246085
												4.34865	V1	Sigmoid	0.00481721	0.00359745	0.00698952	0.00363714	0.00319569	0.0047817	Sigmoid	-0.00123889	-0.000221397	-0.00246085
												4.35405	V1	Sigmoid	0.00481721	0.00359734	0.00698952	0.00363714	0.00319549	0.0047817	Sigmoid	-0.00123889	-0.000221342	-0.00246085
												4.35946	V1	Sigmoid	0.00481721	0.00359727	0.00698952	0.00363714	0.00319525	0.0047817	Sigmoid	-0.00123889	-0.000221287	-0.00246085
												4.36486	V1	Sigmoid	0.00481721	0.0035972	0.00698952	0.00363714	0.00319501	0.0047817	Sigmoid	-0.00123889	-0.000221234	-0.00246085
												4.37027	V1	Sigmoid	0.00481721	0.00359705	0.00698952	0.00363714	0.00319471	0.0047817	Sigmoid	-0.00123889	-0.000221182	-0.00246085
												4.37568	V1	Sigmoid	0.00481721	0.00359621	0.00698952	0.00363714	0.00319432	0.0047817	Sigmoid	-0.00123889	-0.000221042	-0.00246085
												4.38108	V1	Sigmoid	0.00481721	0.00359586	0.00698952	0.00363714	0.00319393	0.0047817	Sigmoid	-0.00123889	-0.000220911	-0.00246085
												4.38649	V1	Sigmoid	0.00481721	0.00359578	0.00698952	0.00363714	0.00319355	0.0047817	Sigmoid	-0.00123889	-0.000220745	-0.00246085
												4.39189	V1	Sigmoid	0.00481721	0.00359571	0.00698952	0.00363714	0.00319316	0.0047817	Sigmoid	-0.00123889	-0.000220599	-0.00246085
												4.3973	V1	Sigmoid	0.00481721	0.00359564	0.00698952	0.00363714	0.00319279	0.0047817	Sigmoid	-0.00123889	-0.000220456	-0.00246085
												4.4027	V1	Sigmoid	0.00481721	0.00359529	0.00698952	0.00363714	0.00319242	0.0047817	Sigmoid	-0.00123889	-0.000220315	-0.00246085
												4.40811	V1	Sigmoid	0.00481721	0.00359473	0.00698952	0.00363714	0.0031921	0.0047817	Sigmoid	-0.00123889	-0.000220176	-0.00246085
												4.41351	V1	Sigmoid	0.00481721	0.00359418	0.00698952	0.00363714	0.00319189	0.0047817	Sigmoid	-0.00123889	-0.000220039	-0.00246085
												4.41892	V1	Sigmoid	0.00481721	0.00359363	0.00698952	0.00363714	0.00319168	0.0047817	Sigmoid	-0.00123889	-0.000219904	-0.00246085
												4.42432	V1	Sigmoid	0.00481721	0.00359328	0.00698952	0.00363714	0.00319147	0.0047817	Sigmoid	-0.00123889	-0.000219771	-0.00246085
												4.42973	V1	Sigmoid	0.00481721	0.00359311	0.00698952	0.00363714	0.00319126	0.0047817	Sigmoid	-0.00123889	-0.00021964	-0.00246085
												4.43514	V1	Sigmoid	0.00481721	0.00359295	0.00698952	0.00363714	0.00319106	0.0047817	Sigmoid	-0.00123889	-0.000219511	-0.00246085
												4.44054	V1	Sigmoid	0.00481721	0.00359274	0.00698952	0.00363714	0.00319086	0.0047817	Sigmoid	-0.00123889	-0.000219384	-0.00246085
												4.44595	V1	Sigmoid	0.00481721	0.00359241	0.00698952	0.00363714	0.00319068	0.0047817	Sigmoid	-0.00123889	-0.000219259	-0.00246085
												4.45135	V1	Sigmoid	0.00481721	0.00359209	0.00698952	0.00363714	0.00319046	0.0047817	Sigmoid	-0.00123889	-0.000219159	-0.00246085
												4.45676	V1	Sigmoid	0.00481721	0.00359177	0.00698952	0.00363714	0.00318989	0.0047817	Sigmoid	-0.00123889	-0.00021907	-0.00246085
												4.46216	V1	Sigmoid	0.00481721	0.00359146	0.00698952	0.00363714	0.00318933	0.0047817	Sigmoid	-0.00123889	-0.000218968	-0.00246085
												4.46757	V1	Sigmoid	0.00481721	0.00359115	0.00698952	0.00363714	0.00318894	0.0047817	Sigmoid	-0.00123889	-0.000218869	-0.00246085
												4.47297	V1	Sigmoid	0.00481721	0.00359085	0.00698952	0.00363714	0.0031887	0.0047817	Sigmoid	-0.00123889	-0.000218771	-0.00246085
												4.47838	V1	Sigmoid	0.00481721	0.00359055	0.00698952	0.00363714	0.00318845	0.0047817	Sigmoid	-0.00123889	-0.000218674	-0.00246085
												4.48378	V1	Sigmoid	0.00481721	0.00359026	0.00698952	0.00363714	0.00318801	0.0047817	Sigmoid	-0.00123889	-0.000218579	-0.00246085
												4.48919	V1	Sigmoid	0.00481721	0.00358997	0.00698952	0.00363714	0.00318771	0.0047817	Sigmoid	-0.00123889	-0.000218486	-0.00246085
												4.49459	V1	Sigmoid	0.00481721	0.00358968	0.00698952	0.00363714	0.00318741	0.0047817	Sigmoid	-0.00123889	-0.000218394	-0.00246085
												4.5	V1	Sigmoid	0.00481721	0.0035894	0.00698952	0.00363714	0.00318684	0.0047817	Sigmoid	-0.00123889	-0.000218304	-0.00246085
												4.50541	V1	Sigmoid	0.00481721	0.00358893	0.00698952	0.00363714	0.00318636	0.0047817	Sigmoid	-0.00123889	-0.000218215	-0.00246085
												4.51081	V1	Sigmoid	0.00481721	0.00358846	0.00698952	0.00363714	0.00318603	0.0047817	Sigmoid	-0.00123889	-0.000218127	-0.00246085
												4.51622	V1	Sigmoid	0.00481721	0.00358799	0.00698952	0.00363714	0.00318555	0.0047817	Sigmoid	-0.00123889	-0.000218041	-0.00246085
												4.52162	V1	Sigmoid	0.00481721	0.00358757	0.00698952	0.00363714	0.00318535	0.0047817	Sigmoid	-0.00123889	-0.000217956	-0.00246085
												4.52703	V1	Sigmoid	0.00481721	0.00358736	0.00698952	0.00363714	0.00318506	0.0047817	Sigmoid	-0.00123889	-0.000217873	-0.00246085
												4.53243	V1	Sigmoid	0.00481721	0.00358711	0.00698952	0.00363714	0.00318463	0.0047817	Sigmoid	-0.00123889	-0.000217791	-0.00246085
												4.53784	V1	Sigmoid	0.00481721	0.00358685	0.00698952	0.00363714	0.00318435	0.0047817	Sigmoid	-0.00123889	-0.000217711	-0.00246085
												4.54324	V1	Sigmoid	0.00481721	0.00358661	0.00698952	0.00363714	0.00318396	0.0047817	Sigmoid	-0.00123889	-0.000217631	-0.00246085
												4.54865	V1	Sigmoid	0.00481721	0.00358636	0.00698952	0.00363714	0.00318351	0.0047817	Sigmoid	-0.00123889	-0.000217548	-0.00246085
												4.55405	V1	Sigmoid	0.00481721	0.00358612	0.00698952	0.00363714	0.00318306	0.0047817	Sigmoid	-0.00123889	-0.000217409	-0.00246085
												4.55946	V1	Sigmoid	0.00481721	0.00358589	0.00698952	0.00363714	0.00318262	0.0047817	Sigmoid	-0.00123889	-0.000217271	-0.00246085
												4.56486	V1	Sigmoid	0.00481721	0.00358565	0.00698952	0.00363714	0.00318227	0.0047817	Sigmoid	-0.00123889	-0.00021715	-0.00246085
												4.57027	V1	Sigmoid	0.00481721	0.00358542	0.00698952	0.00363714	0.00318214	0.0047817	Sigmoid	-0.00123889	-0.000217062	-0.00246085
												4.57568	V1	Sigmoid	0.00481721	0.0035852	0.00698952	0.00363714	0.00318195	0.0047817	Sigmoid	-0.00123889	-0.000216966	-0.00246085
												4.58108	V1	Sigmoid	0.00481721	0.00358497	0.00698952	0.00363714	0.00318158	0.0047817	Sigmoid	-0.00123889	-0.000216817	-0.00246085
												4.58649	V1	Sigmoid	0.00481721	0.00358475	0.00698952	0.00363714	0.00318157	0.0047817	Sigmoid	-0.00123889	-0.000216671	-0.00246085
												4.59189	V1	Sigmoid	0.00481721	0.00358454	0.00698952	0.00363714	0.00318156	0.0047817	Sigmoid	-0.00123889	-0.000216526	-0.00246085
												4.5973	V1	Sigmoid	0.00481721	0.00358432	0.00698952	0.00363714	0.00318146	0.0047817	Sigmoid	-0.00123889	-0.000216383	-0.00246085
												4.6027	V1	Sigmoid	0.00481721	0.00358411	0.00698952	0.00363714	0.00318124	0.0047817	Sigmoid	-0.00123889	-0.000216241	-0.00246085
												4.60811	V1	Sigmoid	0.00481721	0.0035839	0.00698952	0.00363714	0.0031811	0.0047817	Sigmoid	-0.00123889	-0.000216102	-0.00246085
												4.61351	V1	Sigmoid	0.00481721	0.0035837	0.00698952	0.00363714	0.00318097	0.0047817	Sigmoid	-0.00123889	-0.000215979	-0.00246085
												4.61892	V1	Sigmoid	0.00481721	0.0035835	0.00698952	0.00363714	0.0031806	0.0047817	Sigmoid	-0.00123889	-0.000215888	-0.00246085
												4.62432	V1	Sigmoid	0.00481721	0.0035833	0.00698952	0.00363714	0.00318026	0.0047817	Sigmoid	-0.00123889	-0.000215773	-0.00246085
												4.62973	V1	Sigmoid	0.00481721	0.0035831	0.00698952	0.00363714	0.00318003	0.0047817	Sigmoid	-0.00123889	-0.00021566	-0.00246085
												4.63514	V1	Sigmoid	0.00481721	0.00358291	0.00698952	0.00363714	0.0031798	0.0047817	Sigmoid	-0.00123889	-0.000215549	-0.00246085
												4.64054	V1	Sigmoid	0.00481721	0.00358272	0.00698952	0.00363714	0.00317958	0.0047817	Sigmoid	-0.00123889	-0.000215439	-0.00246085
												4.64595	V1	Sigmoid	0.00481721	0.00358253	0.00698952	0.00363714	0.00317935	0.0047817	Sigmoid	-0.00123889	-0.000215331	-0.00246085
												4.65135	V1	Sigmoid	0.00481721	0.00358234	0.00698952	0.00363714	0.00317913	0.0047817	Sigmoid	-0.00123889	-0.000215225	-0.00246085
												4.65676	V1	Sigmoid	0.00481721	0.00358216	0.00698952	0.00363714	0.00317891	0.0047817	Sigmoid	-0.00123889	-0.00021512	-0.00246085
												4.66216	V1	Sigmoid	0.00481721	0.00358198	0.00698952	0.00363714	0.0031787	0.0047817	Sigmoid	-0.00123889	-0.000215026	-0.00246085
												4.66757	V1	Sigmoid	0.00481721	0.0035818	0.00698952	0.00363714	0.00317842	0.0047817	Sigmoid	-0.00123889	-0.00021497	-0.00246085
												4.67297	V1	Sigmoid	0.00481721	0.0035815	0.00698952	0.00363714	0.0031781	0.0047817	Sigmoid	-0.00123889	-0.000214916	-0.00246085
												4.67838	V1	Sigmoid	0.00481721	0.0035812	0.00698952	0.00363714	0.00317779	0.0047817	Sigmoid	-0.00123889	-0.000214862	-0.00246085
												4.68378	V1	Sigmoid	0.00481721	0.0035809	0.00698952	0.00363714	0.00317764	0.0047817	Sigmoid	-0.00123889	-0.000214809	-0.00246085
												4.68919	V1	Sigmoid	0.00481721	0.00358061	0.00698952	0.00363714	0.0031775	0.0047817	Sigmoid	-0.00123889	-0.000214756	-0.00246085
												4.69459	V1	Sigmoid	0.00481721	0.00358032	0.00698952	0.00363714	0.00317735	0.0047817	Sigmoid	-0.00123889	-0.000214705	-0.00246085
												4.7	V1	Sigmoid	0.00481721	0.00358004	0.00698952	0.00363714	0.00317721	0.0047817	Sigmoid	-0.00123889	-0.000214654	-0.00246085
												4.70541	V1	Sigmoid	0.00481721	0.00357976	0.00698952	0.00363714	0.00317706	0.0047817	Sigmoid	-0.00123889	-0.000214604	-0.00246085
												4.71081	V1	Sigmoid	0.00481721	0.00357948	0.00698952	0.00363714	0.00317682	0.0047817	Sigmoid	-0.00123889	-0.000214555	-0.00246085
												4.71622	V1	Sigmoid	0.00481721	0.00357929	0.00698952	0.00363714	0.00317648	0.0047817	Sigmoid	-0.00123889	-0.000214506	-0.00246085
												4.72162	V1	Sigmoid	0.00481721	0.00357912	0.00698952	0.00363714	0.00317641	0.0047817	Sigmoid	-0.00123889	-0.000214458	-0.00246085
												4.72703	V1	Sigmoid	0.00481721	0.00357896	0.00698952	0.00363714	0.00317637	0.0047817	Sigmoid	-0.00123889	-0.000214411	-0.00246085
												4.73243	V1	Sigmoid	0.00481721	0.00357879	0.00698952	0.00363714	0.00317625	0.0047817	Sigmoid	-0.00123889	-0.000214364	-0.00246085
												4.73784	V1	Sigmoid	0.00481721	0.00357863	0.00698952	0.00363714	0.00317623	0.0047817	Sigmoid	-0.00123889	-0.000214319	-0.00246085
												4.74324	V1	Sigmoid	0.00481721	0.00357847	0.00698952	0.00363714	0.00317617	0.0047817	Sigmoid	-0.00123889	-0.000214274	-0.00246085
												4.74865	V1	Sigmoid	0.00481721	0.00357809	0.00698952	0.00363714	0.00317594	0.0047817	Sigmoid	-0.00123889	-0.000214229	-0.00246085
												4.75405	V1	Sigmoid	0.00481721	0.00357748	0.00698952	0.00363714	0.00317572	0.0047817	Sigmoid	-0.00123889	-0.000214185	-0.00246085
												4.75946	V1	Sigmoid	0.00481721	0.00357714	0.00698952	0.00363714	0.00317563	0.0047817	Sigmoid	-0.00123889	-0.000214142	-0.00246085
												4.76486	V1	Sigmoid	0.00481721	0.0035769	0.00698952	0.00363714	0.00317554	0.0047817	Sigmoid	-0.00123889	-0.0002141	-0.00246085
												4.77027	V1	Sigmoid	0.00481721	0.00357666	0.00698952	0.00363714	0.00317545	0.0047817	Sigmoid	-0.00123889	-0.000214058	-0.00246085
												4.77568	V1	Sigmoid	0.00481721	0.00357642	0.00698952	0.00363714	0.00317536	0.0047817	Sigmoid	-0.00123889	-0.000214016	-0.00246085
												4.78108	V1	Sigmoid	0.00481721	0.00357619	0.00698952	0.00363714	0.00317527	0.0047817	Sigmoid	-0.00123889	-0.000213976	-0.00246085
												4.78649	V1	Sigmoid	0.00481721	0.00357596	0.00698952	0.00363714	0.00317519	0.0047817	Sigmoid	-0.00123889	-0.000213935	-0.00246085
												4.79189	V1	Sigmoid	0.00481721	0.00357573	0.00698952	0.00363714	0.00317504	0.0047817	Sigmoid	-0.00123889	-0.000213896	-0.00246085
												4.7973	V1	Sigmoid	0.00481721	0.00357551	0.00698952	0.00363714	0.00317481	0.0047817	Sigmoid	-0.00123889	-0.000213857	-0.00246085
												4.8027	V1	Sigmoid	0.00481721	0.00357529	0.00698952	0.00363714	0.00317458	0.0047817	Sigmoid	-0.00123889	-0.000213819	-0.00246085
												4.80811	V1	Sigmoid	0.00481721	0.00357507	0.00698952	0.00363714	0.00317435	0.0047817	Sigmoid	-0.00123889	-0.000213781	-0.00246085
												4.81351	V1	Sigmoid	0.00481721	0.00357485	0.00698952	0.00363714	0.00317412	0.0047817	Sigmoid	-0.00123889	-0.000213756	-0.00246085
												4.81892	V1	Sigmoid	0.00481721	0.00357464	0.00698952	0.00363714	0.0031739	0.0047817	Sigmoid	-0.00123889	-0.000213742	-0.00246085
												4.82432	V1	Sigmoid	0.00481721	0.00357443	0.00698952	0.00363714	0.00317367	0.0047817	Sigmoid	-0.00123889	-0.000213728	-0.00246085
												4.82973	V1	Sigmoid	0.00481721	0.00357422	0.00698952	0.00363714	0.00317346	0.0047817	Sigmoid	-0.00123889	-0.000213714	-0.00246085
												4.83514	V1	Sigmoid	0.00481721	0.00357402	0.00698952	0.00363714	0.00317324	0.0047817	Sigmoid	-0.00123889	-0.000213701	-0.00246085
												4.84054	V1	Sigmoid	0.00481721	0.00357383	0.00698952	0.00363714	0.00317294	0.0047817	Sigmoid	-0.00123889	-0.000213688	-0.00246085
												4.84595	V1	Sigmoid	0.00481721	0.00357362	0.00698952	0.00363714	0.00317241	0.0047817	Sigmoid	-0.00123889	-0.000213676	-0.00246085
												4.85135	V1	Sigmoid	0.00481721	0.00357341	0.00698952	0.00363714	0.00317198	0.0047817	Sigmoid	-0.00123889	-0.000213663	-0.00246085
												4.85676	V1	Sigmoid	0.00481721	0.00357321	0.00698952	0.00363714	0.00317186	0.0047817	Sigmoid	-0.00123889	-0.000213651	-0.00246085
												4.86216	V1	Sigmoid	0.00481721	0.00357301	0.00698952	0.00363714	0.00317172	0.0047817	Sigmoid	-0.00123889	-0.000213639	-0.00246085
												4.86757	V1	Sigmoid	0.00481721	0.00357281	0.00698952	0.00363714	0.00317166	0.0047817	Sigmoid	-0.00123889	-0.000213627	-0.00246085
												4.87297	V1	Sigmoid	0.00481721	0.00357266	0.00698952	0.00363714	0.00317165	0.0047817	Sigmoid	-0.00123889	-0.000213616	-0.00246085
												4.87838	V1	Sigmoid	0.00481721	0.00357247	0.00698952	0.00363714	0.00317164	0.0047817	Sigmoid	-0.00123889	-0.000213605	-0.00246085
												4.88378	V1	Sigmoid	0.00481721	0.00357229	0.00698952	0.00363714	0.00317161	0.0047817	Sigmoid	-0.00123889	-0.000213594	-0.00246085
												4.88919	V1	Sigmoid	0.00481721	0.00357211	0.00698952	0.00363714	0.00317153	0.0047817	Sigmoid	-0.00123889	-0.000213583	-0.00246085
												4.89459	V1	Sigmoid	0.00481721	0.00357194	0.00698952	0.00363714	0.00317147	0.0047817	Sigmoid	-0.00123889	-0.000213572	-0.00246085
												4.9	V1	Sigmoid	0.00481721	0.00357176	0.00698952	0.00363714	0.00317122	0.0047817	Sigmoid	-0.00123889	-0.000213562	-0.00246085
												4.90541	V1	Sigmoid	0.00481721	0.00357167	0.00698952	0.00363714	0.00317122	0.0047817	Sigmoid	-0.00123889	-0.000213552	-0.00246085
												4.91081	V1	Sigmoid	0.00481721	0.0035716	0.00698952	0.00363714	0.00317121	0.0047817	Sigmoid	-0.00123889	-0.000213541	-0.00246085
												4.91622	V1	Sigmoid	0.00481721	0.00357153	0.00698952	0.00363714	0.0031712	0.0047817	Sigmoid	-0.00123889	-0.000213532	-0.00246085
												4.92162	V1	Sigmoid	0.00481721	0.00357146	0.00698952	0.00363714	0.00317113	0.0047817	Sigmoid	-0.00123889	-0.000213522	-0.00246085
												4.92703	V1	Sigmoid	0.00481721	0.00357139	0.00698952	0.00363714	0.00317097	0.0047817	Sigmoid	-0.00123889	-0.000213513	-0.00246085
												4.93243	V1	Sigmoid	0.00481721	0.00357132	0.00698952	0.00363714	0.00317082	0.0047817	Sigmoid	-0.00123889	-0.000213503	-0.00246085
												4.93784	V1	Sigmoid	0.00481721	0.00357125	0.00698952	0.00363714	0.00317067	0.0047817	Sigmoid	-0.00123889	-0.000213494	-0.00246085
												4.94324	V1	Sigmoid	0.00481721	0.00357119	0.00698952	0.00363714	0.00317052	0.0047817	Sigmoid	-0.00123889	-0.000213485	-0.00246085
												4.94865	V1	Sigmoid	0.00481721	0.00357112	0.00698952	0.00363714	0.00317037	0.0047817	Sigmoid	-0.00123889	-0.000213477	-0.00246085
												4.95405	V1	Sigmoid	0.00481721	0.00357106	0.00698952	0.00363714	0.0031703	0.0047817	Sigmoid	-0.00123889	-0.000213468	-0.00246085
												4.95946	V1	Sigmoid	0.00481721	0.00357099	0.00698952	0.00363714	0.00317025	0.0047817	Sigmoid	-0.00123889	-0.00021346	-0.00246085
												4.96486	V1	Sigmoid	0.00481721	0.00357093	0.00698952	0.00363714	0.0031702	0.0047817	Sigmoid	-0.00123889	-0.000213451	-0.00246085
												4.97027	V1	Sigmoid	0.00481721	0.00357087	0.00698952	0.00363714	0.00317015	0.0047817	Sigmoid	-0.00123889	-0.000213443	-0.00246085
												4.97568	V1	Sigmoid	0.00481721	0.00357081	0.00698952	0.00363714	0.0031701	0.0047817	Sigmoid	-0.00123889	-0.000213436	-0.00246085
												4.98108	V1	Sigmoid	0.00481721	0.00357075	0.00698952	0.00363714	0.00317005	0.0047817	Sigmoid	-0.00123889	-0.000213428	-0.00246085
												4.98649	V1	Sigmoid	0.00481721	0.00357069	0.00698952	0.00363714	0.00317	0.0047817	Sigmoid	-0.00123889	-0.00021342	-0.00246085
												4.99189	V1	Sigmoid	0.00481721	0.00357063	0.00698952	0.00363714	0.00316995	0.0047817	Sigmoid	-0.00123889	-0.000213413	-0.00246085
												4.9973	V1	Sigmoid	0.00481721	0.00357057	0.00698952	0.00363714	0.0031699	0.0047817	Sigmoid	-0.00123889	-0.000213405	-0.00246085
												5.0027	V1	Sigmoid	0.00481721	0.00357051	0.00698952	0.00363714	0.00316986	0.0047817	Sigmoid	-0.00123889	-0.000213398	-0.00246085
												5.00811	V1	Sigmoid	0.00481721	0.00357046	0.00698952	0.00363714	0.00316981	0.0047817	Sigmoid	-0.00123889	-0.000213391	-0.00246085
												5.01351	V1	Sigmoid	0.00481721	0.0035704	0.00698952	0.00363714	0.00316974	0.0047817	Sigmoid	-0.00123889	-0.000213384	-0.00246085
												5.01892	V1	Sigmoid	0.00481721	0.00357035	0.00698952	0.00363714	0.00316966	0.0047817	Sigmoid	-0.00123889	-0.000213378	-0.00246085
												5.02432	V1	Sigmoid	0.00481721	0.00357029	0.00698952	0.00363714	0.00316958	0.0047817	Sigmoid	-0.00123889	-0.000213371	-0.00246085
												5.02973	V1	Sigmoid	0.00481721	0.00357024	0.00698952	0.00363714	0.00316951	0.0047817	Sigmoid	-0.00123889	-0.000213365	-0.00246085
												5.03514	V1	Sigmoid	0.00481721	0.00357019	0.00698952	0.00363714	0.00316939	0.0047817	Sigmoid	-0.00123889	-0.000213358	-0.00246085
												5.04054	V1	Sigmoid	0.00481721	0.00357014	0.00698952	0.00363714	0.00316928	0.0047817	Sigmoid	-0.00123889	-0.000213352	-0.00246085
												5.04595	V1	Sigmoid	0.00481721	0.00357008	0.00698952	0.00363714	0.00316916	0.0047817	Sigmoid	-0.00123889	-0.000213346	-0.00246085
												5.05135	V1	Sigmoid	0.00481721	0.00357003	0.00698952	0.00363714	0.00316905	0.0047817	Sigmoid	-0.00123889	-0.00021334	-0.00246085
												5.05676	V1	Sigmoid	0.00481721	0.00356998	0.00698952	0.00363714	0.00316901	0.0047817	Sigmoid	-0.00123889	-0.000213334	-0.00246085
												5.06216	V1	Sigmoid	0.00481721	0.00356994	0.00698952	0.00363714	0.00316897	0.0047817	Sigmoid	-0.00123889	-0.000213328	-0.00246085
												5.06757	V1	Sigmoid	0.00481721	0.00356989	0.00698952	0.00363714	0.00316893	0.0047817	Sigmoid	-0.00123889	-0.000213323	-0.00246085
												5.07297	V1	Sigmoid	0.00481721	0.00356984	0.00698952	0.00363714	0.00316889	0.0047817	Sigmoid	-0.00123889	-0.000213317	-0.00246085
												5.07838	V1	Sigmoid	0.00481721	0.00356979	0.00698952	0.00363714	0.00316885	0.0047817	Sigmoid	-0.00123889	-0.000213312	-0.00246085
												5.08378	V1	Sigmoid	0.00481721	0.00356975	0.00698952	0.00363714	0.00316881	0.0047817	Sigmoid	-0.00123889	-0.000213307	-0.00246085
												5.08919	V1	Sigmoid	0.00481721	0.0035697	0.00698952	0.00363714	0.00316877	0.0047817	Sigmoid	-0.00123889	-0.000213301	-0.00246085
												5.09459	V1	Sigmoid	0.00481721	0.00356966	0.00698952	0.00363714	0.00316857	0.0047817	Sigmoid	-0.00123889	-0.000213293	-0.00246085
												5.1	V1	Sigmoid	0.00481721	0.00356961	0.00698952	0.00363714	0.0031683	0.0047817	Sigmoid	-0.00123889	-0.000213265	-0.00246085
												5.10541	V1	Sigmoid	0.00481721	0.00356957	0.00698952	0.00363714	0.00316802	0.0047817	Sigmoid	-0.00123889	-0.000213236	-0.00246085
												5.11081	V1	Sigmoid	0.00481721	0.00356953	0.00698952	0.00363714	0.00316789	0.0047817	Sigmoid	-0.00123889	-0.000213208	-0.00246085
												5.11622	V1	Sigmoid	0.00481721	0.00356949	0.00698952	0.00363714	0.00316779	0.0047817	Sigmoid	-0.00123889	-0.000213181	-0.00246085
												5.12162	V1	Sigmoid	0.00481721	0.00356944	0.00698952	0.00363714	0.00316769	0.0047817	Sigmoid	-0.00123889	-0.000213154	-0.00246085
												5.12703	V1	Sigmoid	0.00481721	0.0035694	0.00698952	0.00363714	0.00316748	0.0047817	Sigmoid	-0.00123889	-0.000213127	-0.00246085
												5.13243	V1	Sigmoid	0.00481721	0.00356936	0.00698952	0.00363714	0.00316727	0.0047817	Sigmoid	-0.00123889	-0.000213101	-0.00246085
												5.13784	V1	Sigmoid	0.00481721	0.00356932	0.00698952	0.00363714	0.00316706	0.0047817	Sigmoid	-0.00123889	-0.000213075	-0.00246085
												5.14324	V1	Sigmoid	0.00481721	0.00356928	0.00698952	0.00363714	0.00316685	0.0047817	Sigmoid	-0.00123889	-0.000213049	-0.00246085
												5.14865	V1	Sigmoid	0.00481721	0.00356924	0.00698952	0.00363714	0.00316664	0.0047817	Sigmoid	-0.00123889	-0.000213024	-0.00246085
												5.15405	V1	Sigmoid	0.00481721	0.00356921	0.00698952	0.00363714	0.00316644	0.0047817	Sigmoid	-0.00123889	-0.000212999	-0.00246085
												5.15946	V1	Sigmoid	0.00481721	0.00356917	0.00698952	0.00363714	0.00316627	0.0047817	Sigmoid	-0.00123889	-0.000212975	-0.00246085
												5.16486	V1	Sigmoid	0.00481721	0.00356913	0.00698952	0.00363714	0.00316619	0.0047817	Sigmoid	-0.00123889	-0.000212951	-0.00246085
												5.17027	V1	Sigmoid	0.00481721	0.0035691	0.00698952	0.00363714	0.00316611	0.0047817	Sigmoid	-0.00123889	-0.000212927	-0.00246085
												5.17568	V1	Sigmoid	0.00481721	0.00356906	0.00698952	0.00363714	0.00316604	0.0047817	Sigmoid	-0.00123889	-0.000212904	-0.00246085
												5.18108	V1	Sigmoid	0.00481721	0.00356902	0.00698952	0.00363714	0.00316596	0.0047817	Sigmoid	-0.00123889	-0.000212881	-0.00246085
												5.18649	V1	Sigmoid	0.00481721	0.00356899	0.00698952	0.00363714	0.00316589	0.0047817	Sigmoid	-0.00123889	-0.000212858	-0.00246085
												5.19189	V1	Sigmoid	0.00481721	0.00356895	0.00698952	0.00363714	0.00316582	0.0047817	Sigmoid	-0.00123889	-0.000212836	-0.00246085
												5.1973	V1	Sigmoid	0.00481721	0.00356892	0.00698952	0.00363714	0.00316574	0.0047817	Sigmoid	-0.00123889	-0.000212814	-0.00246085
												5.2027	V1	Sigmoid	0.00481721	0.00356889	0.00698952	0.00363714	0.00316567	0.0047817	Sigmoid	-0.00123889	-0.000212793	-0.00246085
												5.20811	V1	Sigmoid	0.00481721	0.00356885	0.00698952	0.00363714	0.0031656	0.0047817	Sigmoid	-0.00123889	-0.000212771	-0.00246085
												5.21351	V1	Sigmoid	0.00481721	0.00356882	0.00698952	0.00363714	0.00316553	0.0047817	Sigmoid	-0.00123889	-0.000212751	-0.00246085
												5.21892	V1	Sigmoid	0.00481721	0.00356879	0.00698952	0.00363714	0.00316547	0.0047817	Sigmoid	-0.00123889	-0.00021273	-0.00246085
												5.22432	V1	Sigmoid	0.00481721	0.00356876	0.00698952	0.00363714	0.0031654	0.0047817	Sigmoid	-0.00123889	-0.00021271	-0.00246085
												5.22973	V1	Sigmoid	0.00481721	0.00356873	0.00698952	0.00363714	0.00316533	0.0047817	Sigmoid	-0.00123889	-0.00021269	-0.00246085
												5.23514	V1	Sigmoid	0.00481721	0.0035687	0.00698952	0.00363714	0.00316527	0.0047817	Sigmoid	-0.00123889	-0.00021267	-0.00246085
												5.24054	V1	Sigmoid	0.00481721	0.00356867	0.00698952	0.00363714	0.0031652	0.0047817	Sigmoid	-0.00123889	-0.000212651	-0.00246085
												5.24595	V1	Sigmoid	0.00481721	0.00356856	0.00698952	0.00363714	0.00316514	0.0047817	Sigmoid	-0.00123889	-0.000212631	-0.00246085
												5.25135	V1	Sigmoid	0.00481721	0.00356845	0.00698952	0.00363714	0.00316507	0.0047817	Sigmoid	-0.00123889	-0.000212613	-0.00246085
												5.25676	V1	Sigmoid	0.00481721	0.00356835	0.00698952	0.00363714	0.0031649	0.0047817	Sigmoid	-0.00123889	-0.000212594	-0.00246085
												5.26216	V1	Sigmoid	0.00481721	0.00356825	0.00698952	0.00363714	0.00316473	0.0047817	Sigmoid	-0.00123889	-0.000212576	-0.00246085
												5.26757	V1	Sigmoid	0.00481721	0.00356815	0.00698952	0.00363714	0.00316455	0.0047817	Sigmoid	-0.00123889	-0.000212558	-0.00246085
												5.27297	V1	Sigmoid	0.00481721	0.00356805	0.00698952	0.00363714	0.00316438	0.0047817	Sigmoid	-0.00123889	-0.00021254	-0.00246085
												5.27838	V1	Sigmoid	0.00481721	0.00356795	0.00698952	0.00363714	0.00316422	0.0047817	Sigmoid	-0.00123889	-0.000212523	-0.00246085
												5.28378	V1	Sigmoid	0.00481721	0.00356785	0.00698952	0.00363714	0.00316409	0.0047817	Sigmoid	-0.00123889	-0.000212506	-0.00246085
												5.28919	V1	Sigmoid	0.00481721	0.00356776	0.00698952	0.00363714	0.00316398	0.0047817	Sigmoid	-0.00123889	-0.000212489	-0.00246085
												5.29459	V1	Sigmoid	0.00481721	0.00356766	0.00698952	0.00363714	0.00316394	0.0047817	Sigmoid	-0.00123889	-0.000212472	-0.00246085
												5.3	V1	Sigmoid	0.00481721	0.00356757	0.00698952	0.00363714	0.00316389	0.0047817	Sigmoid	-0.00123889	-0.000212456	-0.00246085
												5.30541	V1	Sigmoid	0.00481721	0.00356748	0.00698952	0.00363714	0.00316385	0.0047817	Sigmoid	-0.00123889	-0.00021244	-0.00246085
												5.31081	V1	Sigmoid	0.00481721	0.00356739	0.00698952	0.00363714	0.00316381	0.0047817	Sigmoid	-0.00123889	-0.000212424	-0.00246085
												5.31622	V1	Sigmoid	0.00481721	0.0035673	0.00698952	0.00363714	0.00316377	0.0047817	Sigmoid	-0.00123889	-0.000212408	-0.00246085
												5.32162	V1	Sigmoid	0.00481721	0.00356721	0.00698952	0.00363714	0.00316373	0.0047817	Sigmoid	-0.00123889	-0.000212393	-0.00246085
												5.32703	V1	Sigmoid	0.00481721	0.00356712	0.00698952	0.00363714	0.00316369	0.0047817	Sigmoid	-0.00123889	-0.000212378	-0.00246085
												5.33243	V1	Sigmoid	0.00481721	0.00356704	0.00698952	0.00363714	0.00316365	0.0047817	Sigmoid	-0.00123889	-0.000212363	-0.00246085
												5.33784	V1	Sigmoid	0.00481721	0.00356695	0.00698952	0.00363714	0.00316361	0.0047817	Sigmoid	-0.00123889	-0.000212348	-0.00246085
												5.34324	V1	Sigmoid	0.00481721	0.00356688	0.00698952	0.00363714	0.00316348	0.0047817	Sigmoid	-0.00123889	-0.000212333	-0.00246085
												5.34865	V1	Sigmoid	0.00481721	0.00356682	0.00698952	0.00363714	0.00316335	0.0047817	Sigmoid	-0.00123889	-0.000212319	-0.00246085
												5.35405	V1	Sigmoid	0.00481721	0.00356676	0.00698952	0.00363714	0.00316323	0.0047817	Sigmoid	-0.00123889	-0.000212305	-0.00246085
												5.35946	V1	Sigmoid	0.00481721	0.0035667	0.00698952	0.00363714	0.00316311	0.0047817	Sigmoid	-0.00123889	-0.000212291	-0.00246085
												5.36486	V1	Sigmoid	0.00481721	0.00356664	0.00698952	0.00363714	0.00316299	0.0047817	Sigmoid	-0.00123889	-0.000212278	-0.00246085
												5.37027	V1	Sigmoid	0.00481721	0.00356658	0.00698952	0.00363714	0.00316288	0.0047817	Sigmoid	-0.00123889	-0.000212264	-0.00246085
												5.37568	V1	Sigmoid	0.00481721	0.00356652	0.00698952	0.00363714	0.00316277	0.0047817	Sigmoid	-0.00123889	-0.000212251	-0.00246085
												5.38108	V1	Sigmoid	0.00481721	0.00356646	0.00698952	0.00363714	0.00316266	0.0047817	Sigmoid	-0.00123889	-0.000212238	-0.00246085
												5.38649	V1	Sigmoid	0.00481721	0.0035664	0.00698952	0.00363714	0.00316256	0.0047817	Sigmoid	-0.00123889	-0.000212225	-0.00246085
												5.39189	V1	Sigmoid	0.00481721	0.00356635	0.00698952	0.00363714	0.00316249	0.0047817	Sigmoid	-0.00123889	-0.000212213	-0.00246085
												5.3973	V1	Sigmoid	0.00481721	0.00356629	0.00698952	0.00363714	0.00316243	0.0047817	Sigmoid	-0.00123889	-0.0002122	-0.00246085
												5.4027	V1	Sigmoid	0.00481721	0.00356624	0.00698952	0.00363714	0.00316237	0.0047817	Sigmoid	-0.00123889	-0.000212188	-0.00246085
												5.40811	V1	Sigmoid	0.00481721	0.00356618	0.00698952	0.00363714	0.00316231	0.0047817	Sigmoid	-0.00123889	-0.000212176	-0.00246085
												5.41351	V1	Sigmoid	0.00481721	0.00356613	0.00698952	0.00363714	0.00316228	0.0047817	Sigmoid	-0.00123889	-0.000212164	-0.00246085
												5.41892	V1	Sigmoid	0.00481721	0.00356608	0.00698952	0.00363714	0.00316225	0.0047817	Sigmoid	-0.00123889	-0.000212153	-0.00246085
												5.42432	V1	Sigmoid	0.00481721	0.00356603	0.00698952	0.00363714	0.00316223	0.0047817	Sigmoid	-0.00123889	-0.000212141	-0.00246085
												5.42973	V1	Sigmoid	0.00481721	0.00356598	0.00698952	0.00363714	0.00316221	0.0047817	Sigmoid	-0.00123889	-0.00021213	-0.00246085
												5.43514	V1	Sigmoid	0.00481721	0.00356593	0.00698952	0.00363714	0.00316218	0.0047817	Sigmoid	-0.00123889	-0.000212119	-0.00246085
												5.44054	V1	Sigmoid	0.00481721	0.00356588	0.00698952	0.00363714	0.00316216	0.0047817	Sigmoid	-0.00123889	-0.000212108	-0.00246085
												5.44595	V1	Sigmoid	0.00481721	0.00356583	0.00698952	0.00363714	0.00316214	0.0047817	Sigmoid	-0.00123889	-0.000212097	-0.00246085
												5.45135	V1	Sigmoid	0.00481721	0.00356578	0.00698952	0.00363714	0.00316212	0.0047817	Sigmoid	-0.00123889	-0.000212086	-0.00246085
												5.45676	V1	Sigmoid	0.00481721	0.00356574	0.00698952	0.00363714	0.00316209	0.0047817	Sigmoid	-0.00123889	-0.000212076	-0.00246085
												5.46216	V1	Sigmoid	0.00481721	0.00356569	0.00698952	0.00363714	0.00316207	0.0047817	Sigmoid	-0.00123889	-0.000212065	-0.00246085
												5.46757	V1	Sigmoid	0.00481721	0.00356564	0.00698952	0.00363714	0.00316205	0.0047817	Sigmoid	-0.00123889	-0.000212055	-0.00246085
												5.47297	V1	Sigmoid	0.00481721	0.0035656	0.00698952	0.00363714	0.00316203	0.0047817	Sigmoid	-0.00123889	-0.000212045	-0.00246085
												5.47838	V1	Sigmoid	0.00481721	0.00356555	0.00698952	0.00363714	0.00316201	0.0047817	Sigmoid	-0.00123889	-0.000212035	-0.00246085
												5.48378	V1	Sigmoid	0.00481721	0.00356551	0.00698952	0.00363714	0.00316199	0.0047817	Sigmoid	-0.00123889	-0.000212026	-0.00246085
												5.48919	V1	Sigmoid	0.00481721	0.00356547	0.00698952	0.00363714	0.00316197	0.0047817	Sigmoid	-0.00123889	-0.000212016	-0.00246085
												5.49459	V1	Sigmoid	0.00481721	0.00356543	0.00698952	0.00363714	0.00316195	0.0047817	Sigmoid	-0.00123889	-0.000212007	-0.00246085
												5.5	V1	Sigmoid	0.00481721	0.0035654	0.00698952	0.00363714	0.00316193	0.0047817	Sigmoid	-0.00123889	-0.000211998	-0.00246085
												0.1	V2	Sigmoid	0.131321	0.103773	0.181095	0.0366365	0.0277573	0.0918781	Sigmoid	-0.0992028	-0.0656561	-0.12965
												0.105405	V2	Sigmoid	0.131076	0.103762	0.179988	0.0366365	0.0277568	0.0912654	Sigmoid	-0.0988121	-0.0655886	-0.128671
												0.110811	V2	Sigmoid	0.130828	0.103751	0.178964	0.0366364	0.0277568	0.0906566	Sigmoid	-0.0984211	-0.0655198	-0.127678
												0.116216	V2	Sigmoid	0.130579	0.103739	0.177894	0.0366363	0.0277565	0.0900517	Sigmoid	-0.0980299	-0.0654349	-0.126701
												0.121622	V2	Sigmoid	0.130328	0.103724	0.176859	0.0366363	0.0277565	0.0894507	Sigmoid	-0.0976383	-0.065349	-0.125741
												0.127027	V2	Sigmoid	0.130075	0.103695	0.175856	0.0366362	0.0277564	0.0888534	Sigmoid	-0.0972465	-0.0652623	-0.124824
												0.132432	V2	Sigmoid	0.12982	0.103674	0.174818	0.0366361	0.0277563	0.08826	Sigmoid	-0.0968544	-0.0651747	-0.123909
												0.137838	V2	Sigmoid	0.129563	0.103648	0.173773	0.036636	0.0277558	0.0876703	Sigmoid	-0.0964621	-0.0650862	-0.122968
												0.143243	V2	Sigmoid	0.129304	0.103595	0.172772	0.0366359	0.0277557	0.0870845	Sigmoid	-0.0960696	-0.0649968	-0.122062
												0.148649	V2	Sigmoid	0.129043	0.10356	0.171792	0.0366358	0.0277556	0.0865023	Sigmoid	-0.0956768	-0.0649251	-0.121154
												0.154054	V2	Sigmoid	0.12878	0.10354	0.170813	0.0366357	0.0277554	0.0859239	Sigmoid	-0.0952838	-0.064829	-0.120251
												0.159459	V2	Sigmoid	0.128515	0.103519	0.169827	0.0366356	0.0277553	0.0853492	Sigmoid	-0.0948906	-0.0647248	-0.119365
												0.164865	V2	Sigmoid	0.128248	0.103497	0.16889	0.0366355	0.0277551	0.0847782	Sigmoid	-0.0944973	-0.0646198	-0.118477
												0.17027	V2	Sigmoid	0.12798	0.103461	0.167946	0.0366354	0.0277524	0.0842108	Sigmoid	-0.0941037	-0.0645022	-0.117605
												0.175676	V2	Sigmoid	0.127709	0.103413	0.167002	0.0366352	0.0277476	0.0836471	Sigmoid	-0.09371	-0.0643785	-0.116741
												0.181081	V2	Sigmoid	0.127437	0.103413	0.166042	0.0366351	0.0277472	0.083087	Sigmoid	-0.0933162	-0.0642626	-0.115869
												0.186486	V2	Sigmoid	0.127162	0.103413	0.165096	0.0366349	0.0277472	0.0825424	Sigmoid	-0.0929222	-0.0641512	-0.115012
												0.191892	V2	Sigmoid	0.126886	0.103413	0.16413	0.0366347	0.0277472	0.0820066	Sigmoid	-0.0925281	-0.0640389	-0.114175
												0.197297	V2	Sigmoid	0.126607	0.103412	0.163176	0.0366345	0.0277472	0.0814743	Sigmoid	-0.0921339	-0.0639332	-0.113325
												0.202703	V2	Sigmoid	0.126327	0.103399	0.162229	0.0366343	0.0277472	0.0809453	Sigmoid	-0.0917395	-0.0638396	-0.112479
												0.208108	V2	Sigmoid	0.126045	0.103342	0.161279	0.0366341	0.0277423	0.0804197	Sigmoid	-0.0913451	-0.0637451	-0.111642
												0.213514	V2	Sigmoid	0.125761	0.103285	0.160375	0.0366339	0.0277385	0.0799006	Sigmoid	-0.0909506	-0.0636496	-0.110795
												0.218919	V2	Sigmoid	0.125475	0.103264	0.159464	0.0366336	0.0277319	0.0794646	Sigmoid	-0.0905561	-0.0635821	-0.10998
												0.224324	V2	Sigmoid	0.125187	0.103204	0.158561	0.0366333	0.0277275	0.0790301	Sigmoid	-0.0901615	-0.0634658	-0.109164
												0.22973	V2	Sigmoid	0.124897	0.103171	0.157693	0.0366331	0.0277254	0.078597	Sigmoid	-0.0897668	-0.0633596	-0.108359
												0.235135	V2	Sigmoid	0.124605	0.103137	0.156773	0.0366327	0.0277251	0.0781653	Sigmoid	-0.0893722	-0.0632423	-0.10756
												0.240541	V2	Sigmoid	0.124312	0.103074	0.155863	0.0366324	0.0277251	0.077735	Sigmoid	-0.0889775	-0.0631064	-0.106768
												0.245946	V2	Sigmoid	0.124016	0.10302	0.154975	0.0366321	0.027725	0.0773061	Sigmoid	-0.0885828	-0.0629847	-0.105985
												0.251351	V2	Sigmoid	0.123719	0.102982	0.154111	0.0366317	0.027725	0.0767905	Sigmoid	-0.0881881	-0.0628621	-0.105207
												0.256757	V2	Sigmoid	0.12342	0.10292	0.153261	0.0366313	0.027725	0.0762659	Sigmoid	-0.0877934	-0.0627386	-0.104474
												0.262162	V2	Sigmoid	0.123118	0.10286	0.152402	0.0366308	0.027725	0.0757449	Sigmoid	-0.0873988	-0.0626269	-0.103699
												0.267568	V2	Sigmoid	0.122815	0.102784	0.151556	0.0366304	0.027725	0.0752217	Sigmoid	-0.0870042	-0.0625336	-0.102922
												0.272973	V2	Sigmoid	0.12251	0.102693	0.150721	0.0366299	0.0277237	0.0746568	Sigmoid	-0.0866097	-0.0624487	-0.102177
												0.278378	V2	Sigmoid	0.122203	0.102634	0.149914	0.0366293	0.0277237	0.0740961	Sigmoid	-0.0862153	-0.0623461	-0.101472
												0.283784	V2	Sigmoid	0.121895	0.10263	0.149101	0.0366288	0.0277237	0.0735396	Sigmoid	-0.0858209	-0.062219	-0.100815
												0.289189	V2	Sigmoid	0.121584	0.102623	0.14831	0.0366282	0.0277169	0.0729871	Sigmoid	-0.0854266	-0.0620923	-0.100191
												0.294595	V2	Sigmoid	0.121272	0.102542	0.147517	0.0366275	0.0277134	0.0724388	Sigmoid	-0.0850325	-0.0619878	-0.0994715
												0.3	V2	Sigmoid	0.120957	0.102459	0.146699	0.0366268	0.0277064	0.0718945	Sigmoid	-0.0846384	-0.0618971	-0.098744
												0.305405	V2	Sigmoid	0.120641	0.102347	0.145888	0.0366261	0.0276993	0.0713543	Sigmoid	-0.0842445	-0.0618053	-0.0980328
												0.310811	V2	Sigmoid	0.120323	0.102201	0.145538	0.0366253	0.0276858	0.0708181	Sigmoid	-0.0838507	-0.0617123	-0.0973402
												0.316216	V2	Sigmoid	0.120003	0.102111	0.144889	0.0366245	0.0276731	0.0703626	Sigmoid	-0.0834571	-0.0616183	-0.0966946
												0.321622	V2	Sigmoid	0.119682	0.101938	0.14417	0.0366236	0.027661	0.0699431	Sigmoid	-0.0830636	-0.061523	-0.0960257
												0.327027	V2	Sigmoid	0.119358	0.101867	0.143542	0.0366226	0.0276566	0.0695253	Sigmoid	-0.0826703	-0.0614267	-0.0954373
												0.332432	V2	Sigmoid	0.119033	0.10172	0.142844	0.0366216	0.0276566	0.0691078	Sigmoid	-0.0822773	-0.0613291	-0.0948144
												0.337838	V2	Sigmoid	0.118706	0.101538	0.142226	0.0366205	0.0276515	0.0686563	Sigmoid	-0.0818844	-0.0612178	-0.0942395
												0.343243	V2	Sigmoid	0.118377	0.1014	0.141618	0.0366194	0.0276515	0.0682077	Sigmoid	-0.0814917	-0.0610888	-0.0936624
												0.348649	V2	Sigmoid	0.118046	0.101289	0.141043	0.0366182	0.0276454	0.0677621	Sigmoid	-0.0810993	-0.0609656	-0.0930882
												0.354054	V2	Sigmoid	0.117714	0.101115	0.140458	0.0366169	0.0276427	0.0673193	Sigmoid	-0.0807071	-0.0608558	-0.0925396
												0.359459	V2	Sigmoid	0.11738	0.100943	0.139953	0.0366155	0.0276356	0.0668795	Sigmoid	-0.0803151	-0.0607079	-0.0920494
												0.364865	V2	Sigmoid	0.117044	0.100734	0.139376	0.0366141	0.0276356	0.0664425	Sigmoid	-0.0799234	-0.0605834	-0.0915452
												0.37027	V2	Sigmoid	0.116706	0.100541	0.138831	0.0366125	0.0276313	0.0660084	Sigmoid	-0.079532	-0.0604824	-0.0910777
												0.375676	V2	Sigmoid	0.116367	0.10039	0.13856	0.0366109	0.0276303	0.0655772	Sigmoid	-0.0791409	-0.060369	-0.0906622
												0.381081	V2	Sigmoid	0.116026	0.100255	0.138049	0.0366092	0.0276163	0.0651488	Sigmoid	-0.0787501	-0.0602482	-0.0903359
												0.386486	V2	Sigmoid	0.115683	0.0999821	0.137417	0.0366073	0.0276123	0.0647232	Sigmoid	-0.0783596	-0.0601408	-0.0899314
												0.391892	V2	Sigmoid	0.115338	0.0997511	0.136808	0.0366054	0.0276123	0.0643004	Sigmoid	-0.0779694	-0.0600096	-0.0896363
												0.397297	V2	Sigmoid	0.114992	0.099464	0.136417	0.0366033	0.0276123	0.0638804	Sigmoid	-0.0775795	-0.0598572	-0.0893734
												0.402703	V2	Sigmoid	0.114644	0.0992443	0.13638	0.0366011	0.0276123	0.0635162	Sigmoid	-0.07719	-0.0597231	-0.0890051
												0.408108	V2	Sigmoid	0.114294	0.0989833	0.135877	0.0365988	0.0276117	0.0632038	Sigmoid	-0.0768008	-0.0595595	-0.0886603
												0.413514	V2	Sigmoid	0.113943	0.0988899	0.135268	0.0365963	0.0276078	0.0628917	Sigmoid	-0.076412	-0.0594436	-0.0883484
												0.418919	V2	Sigmoid	0.11359	0.0986407	0.134607	0.0365937	0.0275935	0.0624729	Sigmoid	-0.0760236	-0.0593207	-0.087935
												0.424324	V2	Sigmoid	0.113236	0.0983676	0.134257	0.036591	0.0275889	0.062029	Sigmoid	-0.0756356	-0.059164	-0.0875328
												0.42973	V2	Sigmoid	0.112879	0.0982132	0.133778	0.0365881	0.0275873	0.0616983	Sigmoid	-0.075248	-0.0589971	-0.0871454
												0.435135	V2	Sigmoid	0.112521	0.0980721	0.13328	0.036585	0.0275873	0.0614373	Sigmoid	-0.0748608	-0.0588311	-0.0867201
												0.440541	V2	Sigmoid	0.112162	0.0977902	0.132666	0.0365818	0.0275873	0.0611018	Sigmoid	-0.0744741	-0.0586588	-0.0864116
												0.445946	V2	Sigmoid	0.111801	0.0975349	0.131946	0.0365783	0.0275828	0.0606783	Sigmoid	-0.0740877	-0.0585042	-0.0860662
												0.451351	V2	Sigmoid	0.111438	0.0972675	0.131795	0.0365747	0.0275799	0.0602404	Sigmoid	-0.0737019	-0.0583379	-0.0856555
												0.456757	V2	Sigmoid	0.111074	0.0969654	0.131784	0.0365709	0.0275772	0.0598169	Sigmoid	-0.0733164	-0.0582083	-0.0852641
												0.462162	V2	Sigmoid	0.110708	0.0966786	0.13163	0.0365669	0.0275755	0.0594589	Sigmoid	-0.0729315	-0.0580804	-0.084858
												0.467568	V2	Sigmoid	0.110341	0.0963525	0.131153	0.0365626	0.0275699	0.0591009	Sigmoid	-0.072547	-0.0579175	-0.0845004
												0.472973	V2	Sigmoid	0.109972	0.0961201	0.130518	0.0365581	0.0275686	0.0587268	Sigmoid	-0.0721631	-0.0577404	-0.0840624
												0.478378	V2	Sigmoid	0.109602	0.0957856	0.129808	0.0365534	0.0275461	0.058355	Sigmoid	-0.0717796	-0.0576217	-0.0837403
												0.483784	V2	Sigmoid	0.10923	0.0954869	0.129238	0.0365484	0.0275404	0.0580333	Sigmoid	-0.0713967	-0.0574964	-0.0833275
												0.489189	V2	Sigmoid	0.108857	0.0951399	0.1289	0.0365432	0.027532	0.0577161	Sigmoid	-0.0710143	-0.0573524	-0.0828662
												0.494595	V2	Sigmoid	0.108482	0.0947929	0.128434	0.0365377	0.0275079	0.0573432	Sigmoid	-0.0706324	-0.0571939	-0.0824114
												0.5	V2	Sigmoid	0.108106	0.0944663	0.127681	0.0365318	0.0274859	0.0569633	Sigmoid	-0.0702511	-0.0570219	-0.0819651
												0.505405	V2	Sigmoid	0.107728	0.0938899	0.127176	0.0365257	0.0273903	0.056586	Sigmoid	-0.0698703	-0.0568617	-0.0815014
												0.510811	V2	Sigmoid	0.107349	0.0934504	0.126847	0.0365193	0.0273813	0.0562759	Sigmoid	-0.0694901	-0.056622	-0.0811234
												0.516216	V2	Sigmoid	0.106969	0.0930922	0.126363	0.0365125	0.027338	0.0559305	Sigmoid	-0.0691105	-0.0564098	-0.080694
												0.521622	V2	Sigmoid	0.106587	0.0927567	0.12611	0.0365054	0.0273243	0.055585	Sigmoid	-0.0687315	-0.0562501	-0.0803153
												0.527027	V2	Sigmoid	0.106204	0.0924059	0.125513	0.036498	0.0272749	0.0552513	Sigmoid	-0.0683531	-0.0560952	-0.0798888
												0.532432	V2	Sigmoid	0.105819	0.0920629	0.125071	0.0364901	0.0272518	0.0548911	Sigmoid	-0.0679753	-0.0559482	-0.0794633
												0.537838	V2	Sigmoid	0.105433	0.0917128	0.124869	0.0364819	0.0272104	0.0545426	Sigmoid	-0.0675982	-0.0557908	-0.0790342
												0.543243	V2	Sigmoid	0.105046	0.0913567	0.124743	0.0364733	0.0271952	0.0541918	Sigmoid	-0.0672217	-0.0556248	-0.078581
												0.548649	V2	Sigmoid	0.104657	0.0910233	0.124526	0.0364642	0.027192	0.053869	Sigmoid	-0.0668458	-0.0554489	-0.0781711
												0.554054	V2	Sigmoid	0.104268	0.0906649	0.124402	0.0364547	0.0271859	0.0535753	Sigmoid	-0.0664706	-0.0553242	-0.0777393
												0.559459	V2	Sigmoid	0.103876	0.0903233	0.124293	0.0364447	0.0271721	0.0532529	Sigmoid	-0.066096	-0.0551632	-0.0773047
												0.564865	V2	Sigmoid	0.103484	0.0899691	0.124043	0.0364343	0.0271565	0.0529113	Sigmoid	-0.0657221	-0.05498	-0.0769021
												0.57027	V2	Sigmoid	0.10309	0.0896147	0.123694	0.0364233	0.0271379	0.0526282	Sigmoid	-0.065349	-0.0547698	-0.076547
												0.575676	V2	Sigmoid	0.102696	0.0892546	0.123416	0.0364119	0.0271258	0.0523004	Sigmoid	-0.0649765	-0.0546068	-0.0761645
												0.581081	V2	Sigmoid	0.1023	0.0888942	0.123132	0.0363999	0.0271074	0.0519362	Sigmoid	-0.0646047	-0.0544474	-0.0757894
												0.586486	V2	Sigmoid	0.101902	0.0885346	0.122965	0.0363874	0.0270863	0.0515746	Sigmoid	-0.0642337	-0.0542526	-0.075393
												0.591892	V2	Sigmoid	0.101504	0.0881796	0.122963	0.0363742	0.0270583	0.0512359	Sigmoid	-0.0638633	-0.0540889	-0.0750422
												0.597297	V2	Sigmoid	0.101104	0.0878218	0.122854	0.0363605	0.0270448	0.0509169	Sigmoid	-0.0634937	-0.0539007	-0.0746288
												0.602703	V2	Sigmoid	0.100704	0.0874626	0.122827	0.0363462	0.0270153	0.0505988	Sigmoid	-0.0631249	-0.0537145	-0.0742794
												0.608108	V2	Sigmoid	0.100302	0.0871116	0.122556	0.0363312	0.0269745	0.0503079	Sigmoid	-0.0627568	-0.0534958	-0.0738387
												0.613514	V2	Sigmoid	0.099899	0.0867439	0.122309	0.0363155	0.026947	0.0500285	Sigmoid	-0.0623895	-0.0533134	-0.073416
												0.618919	V2	Sigmoid	0.0994951	0.0864013	0.122092	0.0362991	0.0269192	0.0496675	Sigmoid	-0.062023	-0.0530761	-0.0730102
												0.624324	V2	Sigmoid	0.0990901	0.0860418	0.121743	0.0362821	0.026913	0.0494097	Sigmoid	-0.0616573	-0.0528433	-0.0726465
												0.62973	V2	Sigmoid	0.098684	0.0856825	0.121361	0.0362643	0.0268999	0.0491539	Sigmoid	-0.0612923	-0.0525945	-0.0722277
												0.635135	V2	Sigmoid	0.098277	0.0853343	0.121284	0.0362457	0.0268839	0.0488288	Sigmoid	-0.0609282	-0.052368	-0.071855
												0.640541	V2	Sigmoid	0.0978689	0.0849688	0.121108	0.0362263	0.0268714	0.0485586	Sigmoid	-0.0605649	-0.0521653	-0.0714774
												0.645946	V2	Sigmoid	0.0974599	0.0845912	0.121026	0.0362061	0.0268481	0.0485325	Sigmoid	-0.0602024	-0.0518935	-0.0710782
												0.651351	V2	Sigmoid	0.09705	0.0842422	0.120906	0.0361851	0.0268109	0.0485308	Sigmoid	-0.0598408	-0.0516697	-0.0706651
												0.656757	V2	Sigmoid	0.0966391	0.0838892	0.120904	0.0361632	0.0267909	0.0483237	Sigmoid	-0.0594799	-0.0514366	-0.070216
												0.662162	V2	Sigmoid	0.0962273	0.0835087	0.120892	0.0361403	0.0267404	0.0480502	Sigmoid	-0.05912	-0.0511798	-0.0698137
												0.667568	V2	Sigmoid	0.0958146	0.0831508	0.120718	0.0361166	0.0266984	0.047924	Sigmoid	-0.0587609	-0.0509157	-0.0694112
												0.672973	V2	Sigmoid	0.095401	0.0827903	0.120329	0.0360919	0.0266367	0.0478244	Sigmoid	-0.0584027	-0.0506655	-0.069009
												0.678378	V2	Sigmoid	0.0949866	0.0824286	0.120004	0.0360662	0.0266207	0.0477354	Sigmoid	-0.0580453	-0.0503837	-0.0681352
												0.683784	V2	Sigmoid	0.0945713	0.0820327	0.119964	0.0360394	0.0266132	0.0475726	Sigmoid	-0.0576889	-0.050126	-0.067766
												0.689189	V2	Sigmoid	0.0941553	0.0816935	0.119909	0.0360116	0.0265759	0.0473417	Sigmoid	-0.0573334	-0.0498736	-0.0673817
												0.694595	V2	Sigmoid	0.0937385	0.0813263	0.119708	0.0359828	0.0265179	0.0473333	Sigmoid	-0.0569787	-0.0496378	-0.0669569
												0.7	V2	Sigmoid	0.0933209	0.0809671	0.116031	0.0359528	0.0264954	0.0470948	Sigmoid	-0.056625	-0.0493748	-0.0665292
												0.705405	V2	Sigmoid	0.0929025	0.0799743	0.115919	0.0359217	0.0264273	0.0469382	Sigmoid	-0.0562722	-0.0488279	-0.0661209
												0.710811	V2	Sigmoid	0.0924835	0.079486	0.1159	0.0358894	0.0263809	0.0467082	Sigmoid	-0.0559203	-0.0485788	-0.0657403
												0.716216	V2	Sigmoid	0.0920637	0.079004	0.115666	0.0358559	0.0263342	0.0464622	Sigmoid	-0.0555694	-0.0482816	-0.0653453
												0.721622	V2	Sigmoid	0.0916433	0.0785367	0.11554	0.0358211	0.0262578	0.0461801	Sigmoid	-0.0552194	-0.0479823	-0.0649604
												0.727027	V2	Sigmoid	0.0912222	0.077945	0.115288	0.0357851	0.026211	0.0460639	Sigmoid	-0.0548704	-0.0476751	-0.0645925
												0.732432	V2	Sigmoid	0.0908005	0.0775163	0.115056	0.0357477	0.0261378	0.0458464	Sigmoid	-0.0545224	-0.0473895	-0.0642006
												0.737838	V2	Sigmoid	0.0903781	0.0770774	0.115004	0.035709	0.0260734	0.0456097	Sigmoid	-0.0541753	-0.0470953	-0.0637956
												0.743243	V2	Sigmoid	0.0899552	0.0766445	0.114875	0.0356689	0.0260731	0.0454134	Sigmoid	-0.0538292	-0.0467795	-0.0634011
												0.748649	V2	Sigmoid	0.0895317	0.0762222	0.114488	0.0356274	0.0260367	0.0451264	Sigmoid	-0.0534841	-0.0464825	-0.0630485
												0.754054	V2	Sigmoid	0.0891077	0.0757113	0.114066	0.0355845	0.0259912	0.0449729	Sigmoid	-0.05314	-0.0462019	-0.0626897
												0.759459	V2	Sigmoid	0.0886832	0.0753284	0.113976	0.0355401	0.0259311	0.0447738	Sigmoid	-0.0527969	-0.0458931	-0.0623067
												0.764865	V2	Sigmoid	0.0882581	0.0749451	0.113748	0.0354942	0.0258698	0.0446682	Sigmoid	-0.0524548	-0.0455534	-0.0619047
												0.77027	V2	Sigmoid	0.0878326	0.074565	0.113376	0.0354467	0.0257955	0.044483	Sigmoid	-0.0521137	-0.0453176	-0.0614962
												0.775676	V2	Sigmoid	0.0874066	0.0741661	0.112933	0.0353976	0.0256897	0.0443893	Sigmoid	-0.0517737	-0.0450223	-0.0610937
												0.781081	V2	Sigmoid	0.0869802	0.0737829	0.112334	0.0353469	0.0256326	0.044274	Sigmoid	-0.0514346	-0.0446903	-0.0607025
												0.786486	V2	Sigmoid	0.0865534	0.073412	0.111992	0.0352945	0.0255612	0.0441991	Sigmoid	-0.0510967	-0.0443671	-0.0603345
												0.791892	V2	Sigmoid	0.0861263	0.0729588	0.111504	0.0352405	0.025505	0.0440777	Sigmoid	-0.0507598	-0.0440182	-0.0599729
												0.797297	V2	Sigmoid	0.0856987	0.0725922	0.111428	0.0351847	0.0254454	0.0439918	Sigmoid	-0.0504239	-0.0436314	-0.0595884
												0.802703	V2	Sigmoid	0.0852709	0.0721326	0.111236	0.0351272	0.025363	0.0438983	Sigmoid	-0.0500891	-0.0433077	-0.0591924
												0.808108	V2	Sigmoid	0.0848427	0.071694	0.11069	0.0350679	0.0252853	0.0437901	Sigmoid	-0.0497554	-0.0429133	-0.0587982
												0.813514	V2	Sigmoid	0.0844142	0.0713419	0.110632	0.0350067	0.0252059	0.0436883	Sigmoid	-0.0494228	-0.0425504	-0.0584053
												0.818919	V2	Sigmoid	0.0839855	0.0709208	0.110306	0.0349437	0.0251272	0.0435928	Sigmoid	-0.0490912	-0.042172	-0.05803
												0.824324	V2	Sigmoid	0.0835565	0.0705792	0.109734	0.0348788	0.0250603	0.0435491	Sigmoid	-0.0487607	-0.0417742	-0.0576543
												0.82973	V2	Sigmoid	0.0831273	0.0700881	0.109171	0.0348119	0.0249614	0.0434782	Sigmoid	-0.0484314	-0.0413524	-0.0572784
												0.835135	V2	Sigmoid	0.0826979	0.069752	0.108624	0.0347431	0.0248649	0.0434339	Sigmoid	-0.0481031	-0.040992	-0.0569039
												0.840541	V2	Sigmoid	0.0822683	0.0692986	0.108244	0.0346723	0.0248059	0.0433422	Sigmoid	-0.0477759	-0.0406162	-0.0565305
												0.845946	V2	Sigmoid	0.0818386	0.0689434	0.108072	0.0345995	0.0247476	0.0432635	Sigmoid	-0.0474499	-0.0402379	-0.0561596
												0.851351	V2	Sigmoid	0.0814088	0.0685346	0.108071	0.0345246	0.0246861	0.0430896	Sigmoid	-0.047125	-0.0398394	-0.055757
												0.856757	V2	Sigmoid	0.0809788	0.0680935	0.108071	0.0344476	0.024631	0.0430319	Sigmoid	-0.0468012	-0.0394909	-0.0553977
												0.862162	V2	Sigmoid	0.0805488	0.0676508	0.107883	0.0343685	0.0245646	0.0429109	Sigmoid	-0.0464785	-0.0391099	-0.0550362
												0.867568	V2	Sigmoid	0.0801188	0.0675582	0.107304	0.0342873	0.0245007	0.0427356	Sigmoid	-0.046157	-0.0388091	-0.0544386
												0.872973	V2	Sigmoid	0.0796887	0.0672461	0.107115	0.0342039	0.0244198	0.0425732	Sigmoid	-0.0458367	-0.03855	-0.0540285
												0.878378	V2	Sigmoid	0.0792586	0.0668302	0.107034	0.0341182	0.0243471	0.0422087	Sigmoid	-0.0455175	-0.038288	-0.0536143
												0.883784	V2	Sigmoid	0.0788285	0.0663418	0.106514	0.0340304	0.0242512	0.0421412	Sigmoid	-0.0451994	-0.0380466	-0.0532157
												0.889189	V2	Sigmoid	0.0783985	0.065984	0.105059	0.0339403	0.0241461	0.0420328	Sigmoid	-0.0448825	-0.0377899	-0.0528091
												0.894595	V2	Sigmoid	0.0779685	0.0654996	0.104758	0.0338479	0.0240929	0.0419154	Sigmoid	-0.0445668	-0.037541	-0.0524285
												0.9	V2	Sigmoid	0.0775386	0.0651125	0.0991324	0.0337532	0.0240195	0.0417203	Sigmoid	-0.0442523	-0.0370257	-0.0520397
												0.905405	V2	Sigmoid	0.0771088	0.0580182	0.0988964	0.0336562	0.0236686	0.0416079	Sigmoid	-0.0439389	-0.0367473	-0.051662
												0.910811	V2	Sigmoid	0.0766792	0.0529988	0.0986945	0.0335568	0.0233902	0.0415132	Sigmoid	-0.0436267	-0.0365049	-0.0512799
												0.916216	V2	Sigmoid	0.0762497	0.0462467	0.0982148	0.0334551	0.0221665	0.0414095	Sigmoid	-0.0433157	-0.0362852	-0.0508984
												0.921622	V2	Sigmoid	0.0758205	0.0399422	0.0982142	0.033351	0.020933	0.0412793	Sigmoid	-0.043006	-0.0360889	-0.0505263
												0.927027	V2	Sigmoid	0.0753914	0.0348837	0.0982131	0.0332445	0.0193373	0.0411179	Sigmoid	-0.0426974	-0.0358765	-0.0501532
												0.932432	V2	Sigmoid	0.0749625	0.0317221	0.0982122	0.0331355	0.0175354	0.0410042	Sigmoid	-0.04239	-0.035612	-0.0497857
												0.937838	V2	Sigmoid	0.0745339	0.0289838	0.0982122	0.0330241	0.015944	0.0409002	Sigmoid	-0.0420838	-0.0353184	-0.0494249
												0.943243	V2	Sigmoid	0.0741056	0.026296	0.0982121	0.0329103	0.0144962	0.0408244	Sigmoid	-0.0417788	-0.0350228	-0.0490525
												0.948649	V2	Sigmoid	0.0736776	0.0239337	0.0982116	0.032794	0.0131712	0.0407961	Sigmoid	-0.0414751	-0.0347143	-0.04868
												0.954054	V2	Sigmoid	0.0732499	0.021792	0.0982115	0.0326752	0.0120313	0.0406942	Sigmoid	-0.0411726	-0.0344101	-0.0483157
												0.959459	V2	Sigmoid	0.0728226	0.0196718	0.0982016	0.0325539	0.0111492	0.0405506	Sigmoid	-0.0408713	-0.034104	-0.0479588
												0.964865	V2	Sigmoid	0.0723956	0.017627	0.0980945	0.0324302	0.0104379	0.0405303	Sigmoid	-0.0405713	-0.0337926	-0.0476025
												0.97027	V2	Sigmoid	0.071969	0.0167112	0.0978862	0.0323039	0.0100024	0.0405294	Sigmoid	-0.0402724	-0.0334861	-0.0472468
												0.975676	V2	Sigmoid	0.0715428	0.0156995	0.0976565	0.0321752	0.00971239	0.040515	Sigmoid	-0.0399749	-0.033174	-0.0468917
												0.981081	V2	Sigmoid	0.0711171	0.0148164	0.0976121	0.0320439	0.00949175	0.0404662	Sigmoid	-0.0396785	-0.0328576	-0.046536
												0.986486	V2	Sigmoid	0.0706919	0.0141343	0.0975279	0.0319102	0.00930525	0.0404129	Sigmoid	-0.0393834	-0.0325575	-0.046183
												0.991892	V2	Sigmoid	0.0702671	0.0138741	0.0974765	0.0317739	0.00916784	0.0403906	Sigmoid	-0.0390896	-0.0322636	-0.0458309
												0.997297	V2	Sigmoid	0.0698428	0.0135729	0.0971561	0.0316352	0.00908451	0.0403569	Sigmoid	-0.038797	-0.0319916	-0.045469
												1.0027	V2	Sigmoid	0.0694191	0.013476	0.0967138	0.0314939	0.00902521	0.0403065	Sigmoid	-0.0385057	-0.0316874	-0.0451171
												1.00811	V2	Sigmoid	0.0689959	0.0132667	0.0962455	0.0313501	0.00901133	0.0402511	Sigmoid	-0.0382157	-0.0314002	-0.0447622
												1.01351	V2	Sigmoid	0.0685733	0.0132572	0.0961708	0.0312039	0.00899942	0.0402279	Sigmoid	-0.0379269	-0.0310912	-0.0444136
												1.01892	V2	Sigmoid	0.0681513	0.0131867	0.0958382	0.0310552	0.00899459	0.0401505	Sigmoid	-0.0376394	-0.0308185	-0.0440613
												1.02432	V2	Sigmoid	0.0677299	0.012903	0.0949761	0.0309041	0.00899019	0.0401091	Sigmoid	-0.0373531	-0.0305272	-0.0437099
												1.02973	V2	Sigmoid	0.0673092	0.0127118	0.0944621	0.0307505	0.00897288	0.040038	Sigmoid	-0.0370682	-0.0302377	-0.0433739
												1.03514	V2	Sigmoid	0.0668891	0.0125112	0.094167	0.0305944	0.00896598	0.0399236	Sigmoid	-0.0367845	-0.0299847	-0.0430496
												1.04054	V2	Sigmoid	0.0664698	0.012323	0.0930278	0.030436	0.00896598	0.039825	Sigmoid	-0.0365021	-0.0297279	-0.0427441
												1.04595	V2	Sigmoid	0.0660511	0.0122333	0.0922029	0.0302752	0.00895666	0.0397395	Sigmoid	-0.036221	-0.0294212	-0.0423778
												1.05135	V2	Sigmoid	0.0656332	0.0122205	0.0907928	0.030112	0.00894732	0.0396484	Sigmoid	-0.0359412	-0.0291368	-0.042032
												1.05676	V2	Sigmoid	0.065216	0.012193	0.0894696	0.0299464	0.00891479	0.0395117	Sigmoid	-0.0356626	-0.0288328	-0.0416962
												1.06216	V2	Sigmoid	0.0647996	0.0121909	0.0873243	0.0297786	0.00889258	0.0394516	Sigmoid	-0.0353854	-0.0285511	-0.0413827
												1.06757	V2	Sigmoid	0.064384	0.0121134	0.0847728	0.0296085	0.00886828	0.0393566	Sigmoid	-0.0351094	-0.0282962	-0.0410541
												1.07297	V2	Sigmoid	0.0639692	0.0120249	0.0819758	0.0294361	0.00885854	0.0391749	Sigmoid	-0.0348348	-0.0280392	-0.040711
												1.07838	V2	Sigmoid	0.0635552	0.0119072	0.0799918	0.0292615	0.00885384	0.0390701	Sigmoid	-0.0345614	-0.0277753	-0.0403571
												1.08378	V2	Sigmoid	0.0631421	0.0119072	0.0776195	0.0290847	0.00884135	0.0390078	Sigmoid	-0.0342894	-0.0275176	-0.0400091
												1.08919	V2	Sigmoid	0.0627299	0.0119072	0.0762218	0.0289057	0.00884135	0.0389315	Sigmoid	-0.0340187	-0.0272624	-0.0396746
												1.09459	V2	Sigmoid	0.0623186	0.011866	0.0745336	0.0287247	0.00881108	0.0389071	Sigmoid	-0.0337492	-0.0269887	-0.0392946
												1.1	V2	Sigmoid	0.0619082	0.011839	0.0713063	0.0285415	0.00881108	0.0387031	Sigmoid	-0.0334811	-0.0267367	-0.0389609
												1.10541	V2	Sigmoid	0.0614988	0.0110561	0.0707076	0.0283564	0.00853053	0.0386139	Sigmoid	-0.0332143	-0.0264781	-0.0386392
												1.11081	V2	Sigmoid	0.0610903	0.010965	0.0702133	0.0281692	0.0085199	0.0385184	Sigmoid	-0.0329488	-0.0261961	-0.0383009
												1.11622	V2	Sigmoid	0.0606828	0.0109026	0.0696598	0.0279801	0.00850425	0.0384536	Sigmoid	-0.0326846	-0.0259481	-0.0379458
												1.12162	V2	Sigmoid	0.0602763	0.0108969	0.0690181	0.0277891	0.00848298	0.0384218	Sigmoid	-0.0324218	-0.02571	-0.0375981
												1.12703	V2	Sigmoid	0.0598708	0.0108379	0.0685046	0.0275963	0.00846463	0.0383928	Sigmoid	-0.0321602	-0.0254614	-0.0372632
												1.13243	V2	Sigmoid	0.0594664	0.0107532	0.0680301	0.0274017	0.00845901	0.038358	Sigmoid	-0.0319	-0.0252126	-0.0369778
												1.13784	V2	Sigmoid	0.059063	0.01074	0.0676327	0.0272054	0.00843323	0.0383465	Sigmoid	-0.0316411	-0.024924	-0.0366575
												1.14324	V2	Sigmoid	0.0586607	0.0107025	0.0675205	0.0270074	0.00841578	0.0382956	Sigmoid	-0.0313835	-0.0246891	-0.0363109
												1.14865	V2	Sigmoid	0.0582596	0.0106546	0.0672433	0.0268077	0.00839382	0.0382826	Sigmoid	-0.0311272	-0.0244428	-0.0359868
												1.15405	V2	Sigmoid	0.0578595	0.0106105	0.0666947	0.0266065	0.00836926	0.0382237	Sigmoid	-0.0308723	-0.0241349	-0.0356904
												1.15946	V2	Sigmoid	0.0574606	0.0106082	0.0662119	0.0264038	0.00834943	0.0381652	Sigmoid	-0.0306187	-0.023849	-0.0353499
												1.16486	V2	Sigmoid	0.0570628	0.0106032	0.0659106	0.0261997	0.00832748	0.038147	Sigmoid	-0.0303664	-0.0236049	-0.035042
												1.17027	V2	Sigmoid	0.0566662	0.0105536	0.0653796	0.0259942	0.00832748	0.038116	Sigmoid	-0.0301154	-0.0233507	-0.034726
												1.17568	V2	Sigmoid	0.0562708	0.0105249	0.0649787	0.0257873	0.00832477	0.0380641	Sigmoid	-0.0298658	-0.023117	-0.0344297
												1.18108	V2	Sigmoid	0.0558767	0.0105042	0.0645174	0.0255793	0.00830968	0.0380076	Sigmoid	-0.0296175	-0.0228967	-0.034123
												1.18649	V2	Sigmoid	0.0554837	0.0104823	0.0641069	0.02537	0.00830146	0.0379622	Sigmoid	-0.0293705	-0.022656	-0.0338267
												1.19189	V2	Sigmoid	0.055092	0.0104409	0.0636483	0.0251597	0.00829689	0.0379364	Sigmoid	-0.0291249	-0.0224105	-0.0335125
												1.1973	V2	Sigmoid	0.0547016	0.0104034	0.0632592	0.0249482	0.00827473	0.0379111	Sigmoid	-0.0288805	-0.0221892	-0.0332204
												1.2027	V2	Sigmoid	0.0543124	0.0103959	0.0627529	0.0247359	0.00825471	0.0378831	Sigmoid	-0.0286376	-0.0219544	-0.0329188
												1.20811	V2	Sigmoid	0.0539246	0.0103959	0.0623038	0.0245226	0.00824707	0.0377543	Sigmoid	-0.0283959	-0.0216983	-0.0326108
												1.21351	V2	Sigmoid	0.053538	0.0103959	0.0618858	0.0243085	0.00824123	0.0376014	Sigmoid	-0.0281556	-0.0214297	-0.0323218
												1.21892	V2	Sigmoid	0.0531528	0.010382	0.0613654	0.0240937	0.00821737	0.0375641	Sigmoid	-0.0279166	-0.0212061	-0.0320086
												1.22432	V2	Sigmoid	0.052769	0.0103747	0.0609489	0.0238782	0.00817063	0.0374887	Sigmoid	-0.0276789	-0.0209979	-0.0317756
												1.22973	V2	Sigmoid	0.0523865	0.010366	0.0604555	0.023662	0.0081374	0.0374305	Sigmoid	-0.0274426	-0.0207828	-0.0315061
												1.23514	V2	Sigmoid	0.0520054	0.0103487	0.0599485	0.0234454	0.00812343	0.0373324	Sigmoid	-0.0272076	-0.0205597	-0.0312294
												1.24054	V2	Sigmoid	0.0516257	0.0103487	0.0595631	0.0232283	0.00809324	0.0372542	Sigmoid	-0.0269739	-0.0203614	-0.030948
												1.24595	V2	Sigmoid	0.0512474	0.0103022	0.059131	0.0230109	0.00809022	0.0372353	Sigmoid	-0.0267415	-0.0201503	-0.0306769
												1.25135	V2	Sigmoid	0.0508705	0.0102753	0.058578	0.0227931	0.00808317	0.0372243	Sigmoid	-0.0265105	-0.0199346	-0.0304233
												1.25676	V2	Sigmoid	0.0504951	0.0102217	0.0581131	0.0225751	0.00806237	0.0371794	Sigmoid	-0.0262808	-0.0196864	-0.0301567
												1.26216	V2	Sigmoid	0.0501212	0.0102217	0.0575975	0.022357	0.00805013	0.037071	Sigmoid	-0.0260525	-0.0194622	-0.029901
												1.26757	V2	Sigmoid	0.0497487	0.0101998	0.0570082	0.0221389	0.00804202	0.0370031	Sigmoid	-0.0258254	-0.0192769	-0.0296301
												1.27297	V2	Sigmoid	0.0493777	0.0101552	0.0563569	0.0219207	0.00802866	0.0369205	Sigmoid	-0.0255997	-0.0190708	-0.029348
												1.27838	V2	Sigmoid	0.0490082	0.0101071	0.0558055	0.0217027	0.0080235	0.0368902	Sigmoid	-0.0253754	-0.0188562	-0.0290714
												1.28378	V2	Sigmoid	0.0486403	0.0100902	0.0552867	0.0214848	0.00800828	0.0367353	Sigmoid	-0.0251523	-0.018649	-0.0288024
												1.28919	V2	Sigmoid	0.0482739	0.0100897	0.0547138	0.0212672	0.00799137	0.0366032	Sigmoid	-0.0249306	-0.0184294	-0.0285368
												1.29459	V2	Sigmoid	0.047909	0.0100892	0.0542073	0.0210499	0.00798127	0.036443	Sigmoid	-0.0247101	-0.018201	-0.0282801
												1.3	V2	Sigmoid	0.0475456	0.0100789	0.0534404	0.020833	0.00796888	0.0355155	Sigmoid	-0.0244911	-0.0179734	-0.0280164
												1.30541	V2	Sigmoid	0.0471839	0.00975364	0.0530374	0.0206166	0.00758227	0.035501	Sigmoid	-0.0242733	-0.0177657	-0.0277767
												1.31081	V2	Sigmoid	0.0468237	0.00974756	0.0526664	0.0204008	0.00757214	0.0354825	Sigmoid	-0.0240568	-0.0175422	-0.0275204
												1.31622	V2	Sigmoid	0.0464652	0.00974756	0.0522952	0.0201856	0.00756531	0.0354318	Sigmoid	-0.0238417	-0.0173309	-0.0272828
												1.32162	V2	Sigmoid	0.0461082	0.00974756	0.0519382	0.0199711	0.00756287	0.0353819	Sigmoid	-0.0236279	-0.0171239	-0.0270275
												1.32703	V2	Sigmoid	0.0457529	0.00974104	0.05153	0.0197574	0.00755002	0.0353164	Sigmoid	-0.0234154	-0.0169084	-0.0267983
												1.33243	V2	Sigmoid	0.0453992	0.0097205	0.0511553	0.0195446	0.00753483	0.0352739	Sigmoid	-0.0232042	-0.0166946	-0.0265535
												1.33784	V2	Sigmoid	0.0450471	0.00968991	0.0507897	0.0193327	0.00752841	0.0352527	Sigmoid	-0.0229943	-0.0165179	-0.0263161
												1.34324	V2	Sigmoid	0.0446967	0.00967157	0.050413	0.0191218	0.00751608	0.0352432	Sigmoid	-0.0227858	-0.0163396	-0.0260782
												1.34865	V2	Sigmoid	0.044348	0.00965685	0.0500747	0.0189119	0.00750105	0.0351329	Sigmoid	-0.0225785	-0.0160825	-0.0258403
												1.35405	V2	Sigmoid	0.044001	0.00965321	0.049721	0.0187032	0.00746986	0.0350845	Sigmoid	-0.0223726	-0.0159091	-0.0256049
												1.35946	V2	Sigmoid	0.0436556	0.00965321	0.0493506	0.0184957	0.00742872	0.0349568	Sigmoid	-0.0221679	-0.0157162	-0.0253713
												1.36486	V2	Sigmoid	0.043312	0.0096267	0.0489839	0.0182895	0.0074184	0.0348543	Sigmoid	-0.0219646	-0.0155377	-0.0251499
												1.37027	V2	Sigmoid	0.0429701	0.00961198	0.0486299	0.0180847	0.00741343	0.0347764	Sigmoid	-0.0217625	-0.0153512	-0.0249116
												1.37568	V2	Sigmoid	0.0426299	0.00960419	0.0482657	0.0178812	0.00740222	0.0346795	Sigmoid	-0.0215618	-0.0151835	-0.0246657
												1.38108	V2	Sigmoid	0.0422914	0.00958343	0.0479203	0.0176793	0.00739127	0.034619	Sigmoid	-0.0213623	-0.0149765	-0.0244374
												1.38649	V2	Sigmoid	0.0419547	0.00955254	0.0475745	0.0174788	0.0073819	0.0345412	Sigmoid	-0.0211642	-0.0147785	-0.0242105
												1.39189	V2	Sigmoid	0.0416197	0.00954448	0.0472586	0.0172799	0.0073777	0.0343964	Sigmoid	-0.0209673	-0.0145653	-0.0239878
												1.3973	V2	Sigmoid	0.0412865	0.00951841	0.0469186	0.0170827	0.00737188	0.0343188	Sigmoid	-0.0207717	-0.0143494	-0.0237718
												1.4027	V2	Sigmoid	0.040955	0.00950859	0.0465887	0.0168872	0.00736053	0.0342056	Sigmoid	-0.0205775	-0.014149	-0.0235558
												1.40811	V2	Sigmoid	0.0406254	0.00949822	0.0462376	0.0166935	0.00735502	0.0341535	Sigmoid	-0.0203844	-0.0139516	-0.0233333
												1.41351	V2	Sigmoid	0.0402975	0.00949723	0.0459003	0.0165016	0.00734873	0.034028	Sigmoid	-0.0201927	-0.0137733	-0.0231257
												1.41892	V2	Sigmoid	0.0399714	0.00947189	0.0455529	0.0163115	0.00734089	0.0339447	Sigmoid	-0.0200023	-0.0136131	-0.0229144
												1.42432	V2	Sigmoid	0.0396472	0.00944384	0.0452287	0.0161233	0.00733603	0.0338036	Sigmoid	-0.0198131	-0.0134282	-0.0227035
												1.42973	V2	Sigmoid	0.0393247	0.00943368	0.0449074	0.0159371	0.00732743	0.0336088	Sigmoid	-0.0196252	-0.0132355	-0.022494
												1.43514	V2	Sigmoid	0.0390041	0.00942502	0.0445888	0.015753	0.00732235	0.0334601	Sigmoid	-0.0194386	-0.0130448	-0.022298
												1.44054	V2	Sigmoid	0.0386853	0.00941863	0.0442524	0.0155708	0.0073207	0.0333424	Sigmoid	-0.0192533	-0.0128639	-0.022087
												1.44595	V2	Sigmoid	0.0383683	0.00941171	0.0439143	0.0153908	0.00731817	0.0331512	Sigmoid	-0.0190692	-0.0127121	-0.0218858
												1.45135	V2	Sigmoid	0.0380532	0.00940486	0.0435777	0.0152129	0.00731013	0.0330133	Sigmoid	-0.0188863	-0.0125619	-0.0216828
												1.45676	V2	Sigmoid	0.0377399	0.00940171	0.0432447	0.0150371	0.00730622	0.0329058	Sigmoid	-0.0187048	-0.01241	-0.021482
												1.46216	V2	Sigmoid	0.0374284	0.00939416	0.042924	0.0148636	0.00730368	0.0325678	Sigmoid	-0.0185245	-0.0122294	-0.0212772
												1.46757	V2	Sigmoid	0.0371189	0.00933923	0.0426023	0.0146923	0.00730214	0.0323389	Sigmoid	-0.0183454	-0.0120548	-0.0210944
												1.47297	V2	Sigmoid	0.0368112	0.00930432	0.0422678	0.0145233	0.00729995	0.0318981	Sigmoid	-0.0181676	-0.0118818	-0.0208999
												1.47838	V2	Sigmoid	0.0365053	0.00928664	0.0419508	0.0143565	0.00729791	0.0317501	Sigmoid	-0.017991	-0.011724	-0.0207071
												1.48378	V2	Sigmoid	0.0362014	0.00925761	0.041631	0.0141921	0.00729671	0.0315216	Sigmoid	-0.0178157	-0.0115367	-0.0205079
												1.48919	V2	Sigmoid	0.0358993	0.0092488	0.0412924	0.0140301	0.00729521	0.0313084	Sigmoid	-0.0176416	-0.0113561	-0.0203022
												1.49459	V2	Sigmoid	0.0355991	0.00924362	0.0409572	0.0138704	0.0072907	0.0308817	Sigmoid	-0.0174688	-0.0111932	-0.0201043
												1.5	V2	Sigmoid	0.0353008	0.00924244	0.0405412	0.0137131	0.00728666	0.0258988	Sigmoid	-0.0172972	-0.0110276	-0.0199271
												1.50541	V2	Sigmoid	0.0350044	0.00914176	0.0402362	0.0135583	0.0071571	0.0257259	Sigmoid	-0.0171268	-0.0108545	-0.0197479
												1.51081	V2	Sigmoid	0.0347099	0.00911957	0.0399422	0.0134059	0.00715353	0.0255117	Sigmoid	-0.0169576	-0.010667	-0.0195572
												1.51622	V2	Sigmoid	0.0344173	0.00911907	0.0396564	0.0132559	0.0071528	0.025239	Sigmoid	-0.0167897	-0.0105091	-0.019382
												1.52162	V2	Sigmoid	0.0341266	0.00910568	0.0393444	0.0131084	0.0071504	0.0250917	Sigmoid	-0.016623	-0.0103552	-0.0191958
												1.52703	V2	Sigmoid	0.0338378	0.00909607	0.0390497	0.0129634	0.00714974	0.0247398	Sigmoid	-0.0164575	-0.0102115	-0.0190126
												1.53243	V2	Sigmoid	0.033551	0.0090827	0.0387551	0.0128208	0.00714683	0.0245332	Sigmoid	-0.0162932	-0.0100692	-0.0188361
												1.53784	V2	Sigmoid	0.033266	0.00907123	0.0384541	0.0126808	0.00714052	0.0242206	Sigmoid	-0.0161301	-0.00992927	-0.0186735
												1.54324	V2	Sigmoid	0.032983	0.00907123	0.0381693	0.0125432	0.00713545	0.0239441	Sigmoid	-0.0159682	-0.00979211	-0.0185029
												1.54865	V2	Sigmoid	0.0327019	0.00906263	0.0378812	0.0124082	0.00713035	0.023615	Sigmoid	-0.0158075	-0.00965101	-0.0183386
												1.55405	V2	Sigmoid	0.0324227	0.00904806	0.0375977	0.0122756	0.00712284	0.0233603	Sigmoid	-0.015648	-0.00952245	-0.0181755
												1.55946	V2	Sigmoid	0.0321455	0.00903123	0.0373185	0.0121456	0.00711614	0.023116	Sigmoid	-0.0154897	-0.00936214	-0.0180038
												1.56486	V2	Sigmoid	0.0318701	0.0090152	0.0370541	0.0120181	0.00711441	0.0227536	Sigmoid	-0.0153326	-0.00920675	-0.0178485
												1.57027	V2	Sigmoid	0.0315968	0.00899466	0.0367838	0.011893	0.00711402	0.0223378	Sigmoid	-0.0151767	-0.00906715	-0.0176944
												1.57568	V2	Sigmoid	0.0313253	0.00898911	0.0364954	0.0117705	0.00711274	0.0221214	Sigmoid	-0.0150219	-0.00893093	-0.0175342
												1.58108	V2	Sigmoid	0.0310558	0.00897808	0.0362187	0.0116504	0.00711183	0.0219396	Sigmoid	-0.0148684	-0.00879593	-0.0173756
												1.58649	V2	Sigmoid	0.0307882	0.00897805	0.0359389	0.0115328	0.00710605	0.0217576	Sigmoid	-0.014716	-0.00866864	-0.0172128
												1.59189	V2	Sigmoid	0.0305225	0.00896713	0.0356604	0.0114177	0.00710268	0.0214944	Sigmoid	-0.0145647	-0.00854097	-0.0170552
												1.5973	V2	Sigmoid	0.0302588	0.00895628	0.0353939	0.0113051	0.00709768	0.0211793	Sigmoid	-0.0144147	-0.00840167	-0.0168945
												1.6027	V2	Sigmoid	0.029997	0.00893153	0.0351464	0.0111949	0.00708477	0.0210035	Sigmoid	-0.0142657	-0.00826359	-0.0167334
												1.60811	V2	Sigmoid	0.0297372	0.00892615	0.0348913	0.0110871	0.00708193	0.0208114	Sigmoid	-0.014118	-0.00813322	-0.0165754
												1.61351	V2	Sigmoid	0.0294793	0.00892615	0.0346263	0.0109817	0.0070732	0.0205059	Sigmoid	-0.0139714	-0.00800576	-0.0164189
												1.61892	V2	Sigmoid	0.0292233	0.00892615	0.0343779	0.0108788	0.00706776	0.020233	Sigmoid	-0.0138259	-0.00787996	-0.0162539
												1.62432	V2	Sigmoid	0.0289692	0.00892615	0.0341301	0.0107782	0.00705321	0.020052	Sigmoid	-0.0136816	-0.0077417	-0.0161012
												1.62973	V2	Sigmoid	0.0287171	0.00892615	0.0338806	0.01068	0.00704877	0.0198789	Sigmoid	-0.0135384	-0.00760653	-0.0159521
												1.63514	V2	Sigmoid	0.0284669	0.00892615	0.033635	0.0105841	0.00704467	0.0197345	Sigmoid	-0.0133963	-0.00747483	-0.0158023
												1.64054	V2	Sigmoid	0.0282187	0.00892615	0.0333862	0.0104905	0.007041	0.0195827	Sigmoid	-0.0132554	-0.00736356	-0.0156535
												1.64595	V2	Sigmoid	0.0279724	0.00892615	0.0331259	0.0103992	0.00703668	0.0194484	Sigmoid	-0.0131155	-0.00725537	-0.0155092
												1.65135	V2	Sigmoid	0.027728	0.00892452	0.032876	0.0103102	0.00703025	0.0192579	Sigmoid	-0.0129769	-0.0071312	-0.015365
												1.65676	V2	Sigmoid	0.0274856	0.00892073	0.0326347	0.0102235	0.00702776	0.0190632	Sigmoid	-0.0128393	-0.00699218	-0.0152237
												1.66216	V2	Sigmoid	0.027245	0.00892033	0.0323907	0.0101389	0.00702615	0.0189184	Sigmoid	-0.0127028	-0.00685682	-0.015086
												1.66757	V2	Sigmoid	0.0270064	0.00891729	0.0321511	0.0100566	0.00702235	0.0186935	Sigmoid	-0.0125674	-0.00674426	-0.0149513
												1.67297	V2	Sigmoid	0.0267697	0.00891729	0.0319081	0.00997637	0.00701652	0.0185767	Sigmoid	-0.0124331	-0.00662185	-0.0148032
												1.67838	V2	Sigmoid	0.026535	0.00891062	0.0316629	0.0098983	0.00701092	0.0184598	Sigmoid	-0.0122999	-0.00651771	-0.0146671
												1.68378	V2	Sigmoid	0.0263021	0.00891062	0.0314197	0.00982234	0.0070057	0.0182785	Sigmoid	-0.0121679	-0.0064177	-0.0145315
												1.68919	V2	Sigmoid	0.0260712	0.00891062	0.0311677	0.00974845	0.0070028	0.0180908	Sigmoid	-0.0120368	-0.00631916	-0.0143965
												1.69459	V2	Sigmoid	0.0258421	0.00891062	0.0309236	0.00967661	0.00699452	0.0179672	Sigmoid	-0.0119069	-0.00622208	-0.0142593
												1.7	V2	Sigmoid	0.025615	0.00891062	0.0306621	0.00960678	0.00698402	0.0177153	Sigmoid	-0.011778	-0.00612643	-0.0141283
												1.70541	V2	Sigmoid	0.0253898	0.00889928	0.0304404	0.00953892	0.00697198	0.0176282	Sigmoid	-0.0116503	-0.00601056	-0.0140031
												1.71081	V2	Sigmoid	0.0251665	0.00889433	0.0302123	0.00947302	0.00697099	0.0175435	Sigmoid	-0.0115235	-0.00591807	-0.0138707
												1.71622	V2	Sigmoid	0.0249451	0.00888784	0.0299817	0.00940902	0.00696981	0.0174743	Sigmoid	-0.0113979	-0.00581136	-0.0137435
												1.72162	V2	Sigmoid	0.0247255	0.00887298	0.0297663	0.00934691	0.00696972	0.017368	Sigmoid	-0.0112733	-0.00568827	-0.0136166
												1.72703	V2	Sigmoid	0.0245079	0.00886732	0.0295314	0.00928664	0.0069672	0.0172739	Sigmoid	-0.0111497	-0.00559761	-0.0134878
												1.73243	V2	Sigmoid	0.0242921	0.00885566	0.0293125	0.00922819	0.00696689	0.0171407	Sigmoid	-0.0110272	-0.00550828	-0.0133597
												1.73784	V2	Sigmoid	0.0240782	0.00885566	0.029088	0.00917151	0.0069608	0.0170514	Sigmoid	-0.0109057	-0.00541966	-0.0132346
												1.74324	V2	Sigmoid	0.0238662	0.00885566	0.0288842	0.00911658	0.00695902	0.0169551	Sigmoid	-0.0107852	-0.0053219	-0.0131117
												1.74865	V2	Sigmoid	0.0236561	0.00884713	0.0286669	0.00906336	0.00695817	0.0168544	Sigmoid	-0.0106658	-0.00522779	-0.0129879
												1.75405	V2	Sigmoid	0.0234478	0.00884713	0.0284519	0.00901182	0.00695817	0.0167519	Sigmoid	-0.0105474	-0.00514047	-0.0128661
												1.75946	V2	Sigmoid	0.0232414	0.00883824	0.028233	0.00896191	0.00695578	0.0166527	Sigmoid	-0.01043	-0.00503031	-0.0127445
												1.76486	V2	Sigmoid	0.0230368	0.00883824	0.0280294	0.00891361	0.00695195	0.016565	Sigmoid	-0.0103137	-0.00492603	-0.0126234
												1.77027	V2	Sigmoid	0.0228341	0.00883824	0.0278351	0.00886688	0.00694689	0.0164714	Sigmoid	-0.0101983	-0.00482383	-0.0125068
												1.77568	V2	Sigmoid	0.0226332	0.0088329	0.027629	0.00882168	0.00694584	0.0163859	Sigmoid	-0.010084	-0.00472369	-0.0123835
												1.78108	V2	Sigmoid	0.0224342	0.00882448	0.0274313	0.00877798	0.00694361	0.016299	Sigmoid	-0.00997062	-0.00463875	-0.0122622
												1.78649	V2	Sigmoid	0.022237	0.00882448	0.0272455	0.00873575	0.00694192	0.0162099	Sigmoid	-0.00985826	-0.00454299	-0.0121482
												1.79189	V2	Sigmoid	0.0220416	0.00881654	0.0270544	0.00869496	0.00693753	0.0161038	Sigmoid	-0.00974689	-0.00443785	-0.0120323
												1.7973	V2	Sigmoid	0.0218481	0.00881424	0.0268614	0.00865556	0.00692617	0.0160239	Sigmoid	-0.00963649	-0.00435126	-0.0119208
												1.8027	V2	Sigmoid	0.0216563	0.0088141	0.0266628	0.00861752	0.00692228	0.0159518	Sigmoid	-0.00952708	-0.00427135	-0.0118099
												1.80811	V2	Sigmoid	0.0214664	0.00880724	0.0264793	0.00858081	0.00691689	0.0158665	Sigmoid	-0.00941863	-0.00420205	-0.0116983
												1.81351	V2	Sigmoid	0.0212782	0.00880714	0.0263001	0.00854539	0.00691109	0.0157535	Sigmoid	-0.00931115	-0.00412098	-0.0115883
												1.81892	V2	Sigmoid	0.0210919	0.00880705	0.0261162	0.00851124	0.00690875	0.015633	Sigmoid	-0.00920463	-0.0040415	-0.0114803
												1.82432	V2	Sigmoid	0.0209073	0.00880698	0.0259147	0.00847832	0.00689976	0.0155341	Sigmoid	-0.00909907	-0.00398137	-0.0113733
												1.82973	V2	Sigmoid	0.0207245	0.00880158	0.0257314	0.00844659	0.0068975	0.01546	Sigmoid	-0.00899446	-0.00392461	-0.0112698
												1.83514	V2	Sigmoid	0.0205435	0.00879897	0.0255588	0.00841602	0.00689515	0.0153906	Sigmoid	-0.00889079	-0.00384055	-0.0111664
												1.84054	V2	Sigmoid	0.0203642	0.00879897	0.0253755	0.00838659	0.00689349	0.0152985	Sigmoid	-0.00878806	-0.00375692	-0.011064
												1.84595	V2	Sigmoid	0.0201867	0.008797	0.0251982	0.00835825	0.00688545	0.0152284	Sigmoid	-0.00868627	-0.00368562	-0.0109605
												1.85135	V2	Sigmoid	0.020011	0.00879599	0.0250162	0.00833098	0.00688287	0.0151474	Sigmoid	-0.0085854	-0.00362894	-0.0108558
												1.85676	V2	Sigmoid	0.0198369	0.00879599	0.0248281	0.00830475	0.00688025	0.0150803	Sigmoid	-0.00848546	-0.00357317	-0.0107555
												1.86216	V2	Sigmoid	0.0196647	0.00878788	0.0246539	0.00827953	0.00687488	0.0150042	Sigmoid	-0.00838643	-0.00353241	-0.0106544
												1.86757	V2	Sigmoid	0.0194941	0.0087828	0.0244824	0.00825529	0.00687132	0.0149232	Sigmoid	-0.00828832	-0.00350541	-0.010554
												1.87297	V2	Sigmoid	0.0193253	0.00877199	0.0243108	0.00823199	0.00686888	0.0148529	Sigmoid	-0.00819112	-0.00344282	-0.0104549
												1.87838	V2	Sigmoid	0.0191582	0.00876209	0.0241435	0.00820961	0.00686025	0.0147926	Sigmoid	-0.00809481	-0.00338221	-0.0103622
												1.88378	V2	Sigmoid	0.0189927	0.00876189	0.0239892	0.00818812	0.00685791	0.0147183	Sigmoid	-0.0079994	-0.00332526	-0.0102685
												1.88919	V2	Sigmoid	0.018829	0.00876011	0.0238241	0.00816749	0.00685485	0.0146454	Sigmoid	-0.00790489	-0.00326635	-0.010174
												1.89459	V2	Sigmoid	0.018667	0.00876011	0.0236727	0.00814769	0.00685231	0.0145846	Sigmoid	-0.00781126	-0.00322108	-0.0100789
												1.9	V2	Sigmoid	0.0185066	0.00875817	0.0235136	0.00812871	0.00684583	0.0145121	Sigmoid	-0.00771851	-0.00319002	-0.00998931
												1.90541	V2	Sigmoid	0.0183479	0.00874334	0.0233499	0.0081105	0.00683887	0.0143715	Sigmoid	-0.00762663	-0.00313154	-0.00990058
												1.91081	V2	Sigmoid	0.0181908	0.00873733	0.023202	0.00809305	0.0068323	0.0142897	Sigmoid	-0.00753562	-0.00306896	-0.00980756
												1.91622	V2	Sigmoid	0.0180354	0.00873223	0.0230481	0.00807633	0.00682847	0.0141975	Sigmoid	-0.00744548	-0.00301746	-0.00971766
												1.92162	V2	Sigmoid	0.0178817	0.00872902	0.022897	0.00806031	0.00682053	0.0141209	Sigmoid	-0.00735619	-0.00299366	-0.00962841
												1.92703	V2	Sigmoid	0.0177296	0.00871294	0.0227408	0.00804498	0.00681313	0.0140332	Sigmoid	-0.00726776	-0.00297026	-0.00953397
												1.93243	V2	Sigmoid	0.0175791	0.00870653	0.0225834	0.0080303	0.00680729	0.0139484	Sigmoid	-0.00718017	-0.0029175	-0.00944593
												1.93784	V2	Sigmoid	0.0174302	0.00870032	0.0224301	0.00801626	0.00680305	0.0138905	Sigmoid	-0.00709343	-0.00285595	-0.00935621
												1.94324	V2	Sigmoid	0.0172829	0.00869622	0.0222927	0.00800282	0.0068026	0.0138277	Sigmoid	-0.00700752	-0.00279685	-0.00926528
												1.94865	V2	Sigmoid	0.0171372	0.00869187	0.0221362	0.00798998	0.00679619	0.0137659	Sigmoid	-0.00692244	-0.00275424	-0.00917793
												1.95405	V2	Sigmoid	0.0169931	0.00868273	0.0219865	0.00797771	0.00679275	0.0136873	Sigmoid	-0.00683819	-0.00267697	-0.00909481
												1.95946	V2	Sigmoid	0.0168506	0.00867681	0.0218238	0.00796598	0.00678426	0.0136298	Sigmoid	-0.00675476	-0.00263044	-0.00901051
												1.96486	V2	Sigmoid	0.0167097	0.00866071	0.0216748	0.00795478	0.00677843	0.0135663	Sigmoid	-0.00667214	-0.0025993	-0.00892521
												1.97027	V2	Sigmoid	0.0165703	0.00864376	0.0215294	0.00794408	0.00677398	0.0134993	Sigmoid	-0.00659034	-0.00255162	-0.00884291
												1.97568	V2	Sigmoid	0.0164324	0.00863301	0.0213919	0.00793388	0.00677303	0.0134351	Sigmoid	-0.00650933	-0.00250698	-0.00875926
												1.98108	V2	Sigmoid	0.0162961	0.00861657	0.0212541	0.00792414	0.00677076	0.0133816	Sigmoid	-0.00642913	-0.00245873	-0.00867847
												1.98649	V2	Sigmoid	0.0161613	0.00861534	0.0211056	0.00791485	0.00676525	0.0133283	Sigmoid	-0.00634972	-0.0024209	-0.00859777
												1.99189	V2	Sigmoid	0.0160281	0.00860403	0.0209784	0.007906	0.0067626	0.0132694	Sigmoid	-0.00627109	-0.00240399	-0.00851604
												1.9973	V2	Sigmoid	0.0158963	0.00860403	0.0208417	0.00789756	0.00676153	0.0132018	Sigmoid	-0.00619325	-0.0023906	-0.00843198
												2.0027	V2	Sigmoid	0.0157661	0.00860393	0.0206945	0.00788952	0.00675773	0.0131417	Sigmoid	-0.00611619	-0.00234955	-0.0083522
												2.00811	V2	Sigmoid	0.0156373	0.00859948	0.0205603	0.00788186	0.00675101	0.0130902	Sigmoid	-0.00603989	-0.00230219	-0.00827109
												2.01351	V2	Sigmoid	0.01551	0.00859632	0.0204314	0.00787457	0.00674763	0.0130301	Sigmoid	-0.00596436	-0.00225444	-0.00818864
												2.01892	V2	Sigmoid	0.0153842	0.0085855	0.0203078	0.00786764	0.00674447	0.012974	Sigmoid	-0.0058896	-0.00220636	-0.00810686
												2.02432	V2	Sigmoid	0.0152598	0.00855867	0.0201861	0.00786104	0.00674324	0.0129193	Sigmoid	-0.00581559	-0.0021575	-0.008027
												2.02973	V2	Sigmoid	0.0151369	0.00855566	0.0200545	0.00785476	0.00674317	0.0128727	Sigmoid	-0.00574232	-0.00211617	-0.00795017
												2.03514	V2	Sigmoid	0.0150155	0.00854568	0.0199309	0.00784879	0.00673871	0.0128201	Sigmoid	-0.00566981	-0.00208625	-0.00788035
												2.04054	V2	Sigmoid	0.0148954	0.00854069	0.0198102	0.00784312	0.00673448	0.0127658	Sigmoid	-0.00559803	-0.00206161	-0.00781036
												2.04595	V2	Sigmoid	0.0147768	0.00852851	0.0196678	0.00783774	0.0067302	0.0127129	Sigmoid	-0.00552698	-0.00203285	-0.00774153
												2.05135	V2	Sigmoid	0.0146596	0.00852851	0.0195361	0.00783262	0.00672843	0.0126579	Sigmoid	-0.00545667	-0.00199467	-0.00767
												2.05676	V2	Sigmoid	0.0145438	0.00851114	0.0194088	0.00782777	0.00672772	0.0126003	Sigmoid	-0.00538707	-0.00196404	-0.00759725
												2.06216	V2	Sigmoid	0.0144293	0.00849574	0.0192887	0.00782316	0.00672262	0.0125363	Sigmoid	-0.0053182	-0.00194251	-0.00753404
												2.06757	V2	Sigmoid	0.0143163	0.00848381	0.0191689	0.00781879	0.00671902	0.0124688	Sigmoid	-0.00525004	-0.00190369	-0.007464
												2.07297	V2	Sigmoid	0.0142046	0.00847035	0.0190435	0.00781465	0.00671631	0.0124151	Sigmoid	-0.00518258	-0.00186244	-0.00739202
												2.07838	V2	Sigmoid	0.0140943	0.00846785	0.0189178	0.00781072	0.00671484	0.0123587	Sigmoid	-0.00511583	-0.00182792	-0.00731973
												2.08378	V2	Sigmoid	0.0139853	0.00844933	0.0188028	0.00780699	0.00671103	0.0123176	Sigmoid	-0.00504977	-0.00178863	-0.00725304
												2.08919	V2	Sigmoid	0.0138776	0.00843971	0.0186844	0.00780347	0.00670745	0.0122649	Sigmoid	-0.00498441	-0.00177017	-0.00718658
												2.09459	V2	Sigmoid	0.0137713	0.00841871	0.0185597	0.00780013	0.00670353	0.0122178	Sigmoid	-0.00491973	-0.00175043	-0.00712227
												2.1	V2	Sigmoid	0.0136663	0.00839768	0.0184327	0.00779697	0.00670056	0.0121631	Sigmoid	-0.00485573	-0.0017263	-0.0070546
												2.10541	V2	Sigmoid	0.0135626	0.00836338	0.0183255	0.00779397	0.00669751	0.0120659	Sigmoid	-0.00479241	-0.0017037	-0.00699038
												2.11081	V2	Sigmoid	0.0134602	0.00834539	0.0182118	0.00779115	0.00669666	0.0120086	Sigmoid	-0.00472976	-0.00168025	-0.00692404
												2.11622	V2	Sigmoid	0.013359	0.00834448	0.0180872	0.00778847	0.00669559	0.0119529	Sigmoid	-0.00466777	-0.00164718	-0.00686109
												2.12162	V2	Sigmoid	0.0132592	0.00831987	0.0179778	0.00778594	0.00669542	0.0118926	Sigmoid	-0.00460645	-0.00161192	-0.00680431
												2.12703	V2	Sigmoid	0.0131606	0.00829538	0.0178649	0.00778355	0.0066915	0.0118431	Sigmoid	-0.00454578	-0.00159492	-0.00674437
												2.13243	V2	Sigmoid	0.0130632	0.00828053	0.0177541	0.0077813	0.00668849	0.0117936	Sigmoid	-0.00448576	-0.00157351	-0.00668488
												2.13784	V2	Sigmoid	0.0129671	0.00826489	0.0176502	0.00777916	0.00668725	0.0117492	Sigmoid	-0.00442638	-0.00153531	-0.00662473
												2.14324	V2	Sigmoid	0.0128722	0.00824793	0.0175491	0.00777715	0.00668448	0.0117015	Sigmoid	-0.00436764	-0.00150664	-0.00656434
												2.14865	V2	Sigmoid	0.0127785	0.0082402	0.0174391	0.00777526	0.00668228	0.0116575	Sigmoid	-0.00430954	-0.0014838	-0.00650443
												2.15405	V2	Sigmoid	0.0126861	0.00821598	0.0173319	0.00777347	0.00668069	0.0116104	Sigmoid	-0.00425207	-0.00146364	-0.00644071
												2.15946	V2	Sigmoid	0.0125948	0.00820275	0.0172313	0.00777178	0.00668069	0.0115621	Sigmoid	-0.00419522	-0.00142296	-0.00637907
												2.16486	V2	Sigmoid	0.0125048	0.00818645	0.0171265	0.00777019	0.00667582	0.011518	Sigmoid	-0.00413899	-0.00140351	-0.00632081
												2.17027	V2	Sigmoid	0.0124159	0.00814715	0.0170277	0.00776869	0.0066723	0.011472	Sigmoid	-0.00408338	-0.00138377	-0.00626636
												2.17568	V2	Sigmoid	0.0123282	0.00812462	0.0169348	0.00776728	0.00667106	0.0114297	Sigmoid	-0.00402838	-0.00135168	-0.00620671
												2.18108	V2	Sigmoid	0.0122416	0.00810386	0.0168312	0.00776595	0.00666794	0.0113805	Sigmoid	-0.00397398	-0.00132614	-0.00614912
												2.18649	V2	Sigmoid	0.0121562	0.00809201	0.0167358	0.0077647	0.00666559	0.0113392	Sigmoid	-0.00392018	-0.00130147	-0.00608795
												2.19189	V2	Sigmoid	0.0120719	0.00806305	0.0166423	0.00776352	0.00666298	0.0112936	Sigmoid	-0.00386697	-0.00127859	-0.00602999
												2.1973	V2	Sigmoid	0.0119887	0.00805112	0.0165439	0.00776242	0.0066594	0.0112435	Sigmoid	-0.00381435	-0.00125324	-0.0059742
												2.2027	V2	Sigmoid	0.0119066	0.00803865	0.0164442	0.00776137	0.00665678	0.0112007	Sigmoid	-0.00376232	-0.00123354	-0.00591911
												2.20811	V2	Sigmoid	0.0118257	0.00802401	0.0163564	0.0077604	0.00665635	0.0111613	Sigmoid	-0.00371087	-0.00120525	-0.00586438
												2.21351	V2	Sigmoid	0.0117458	0.00800431	0.0162711	0.00775948	0.00665531	0.011121	Sigmoid	-0.00365999	-0.00118352	-0.00581254
												2.21892	V2	Sigmoid	0.0116671	0.0079872	0.0161816	0.00775862	0.00665168	0.01108	Sigmoid	-0.00360968	-0.00114709	-0.00575796
												2.22432	V2	Sigmoid	0.0115894	0.0079712	0.0160851	0.00775781	0.00664872	0.0110394	Sigmoid	-0.00355994	-0.00112028	-0.00570567
												2.22973	V2	Sigmoid	0.0115127	0.00796026	0.0159974	0.00775705	0.00664688	0.011001	Sigmoid	-0.00351076	-0.00109854	-0.00565175
												2.23514	V2	Sigmoid	0.0114371	0.00793445	0.0159054	0.00775633	0.00664601	0.0109641	Sigmoid	-0.00346213	-0.00107802	-0.00559978
												2.24054	V2	Sigmoid	0.0113626	0.00791182	0.0158181	0.00775566	0.00664408	0.0109314	Sigmoid	-0.00341405	-0.00105534	-0.00554751
												2.24595	V2	Sigmoid	0.0112891	0.00789538	0.015722	0.00775504	0.00664198	0.0108886	Sigmoid	-0.00336652	-0.00102886	-0.00549358
												2.25135	V2	Sigmoid	0.0112166	0.00787484	0.0156366	0.00775445	0.00663991	0.01085	Sigmoid	-0.00331953	-0.00100604	-0.00544437
												2.25676	V2	Sigmoid	0.0111451	0.00785924	0.0155539	0.0077539	0.00663834	0.0108155	Sigmoid	-0.00327308	-0.000990545	-0.00539761
												2.26216	V2	Sigmoid	0.0110746	0.00784456	0.0154614	0.00775338	0.00663717	0.0107807	Sigmoid	-0.00322716	-0.000970891	-0.00534551
												2.26757	V2	Sigmoid	0.0110051	0.00782555	0.0153769	0.0077529	0.00663643	0.010741	Sigmoid	-0.00318176	-0.000948965	-0.00529835
												2.27297	V2	Sigmoid	0.0109366	0.00781531	0.0152932	0.00775245	0.00663638	0.0107088	Sigmoid	-0.00313689	-0.000928371	-0.00524838
												2.27838	V2	Sigmoid	0.010869	0.00779224	0.0152096	0.00775203	0.00663633	0.0106731	Sigmoid	-0.00309254	-0.000907099	-0.00520165
												2.28378	V2	Sigmoid	0.0108024	0.0077701	0.0151253	0.00775163	0.00663465	0.0106346	Sigmoid	-0.00304869	-0.000887084	-0.00515203
												2.28919	V2	Sigmoid	0.0107368	0.0077701	0.015043	0.00775126	0.00663203	0.0105979	Sigmoid	-0.00300536	-0.000874915	-0.00510488
												2.29459	V2	Sigmoid	0.0106721	0.00775138	0.0149679	0.00775092	0.00663084	0.0105612	Sigmoid	-0.00296253	-0.000853484	-0.00505794
												2.3	V2	Sigmoid	0.0106083	0.00774249	0.0148901	0.0077506	0.00663083	0.0105238	Sigmoid	-0.0029202	-0.000837336	-0.00501401
												2.30541	V2	Sigmoid	0.0105455	0.00772544	0.0148128	0.0077503	0.00663082	0.010491	Sigmoid	-0.00287837	-0.000817308	-0.00496852
												2.31081	V2	Sigmoid	0.0104835	0.00769828	0.0147347	0.00775001	0.00662953	0.0104572	Sigmoid	-0.00283702	-0.000795674	-0.00492138
												2.31622	V2	Sigmoid	0.0104225	0.0076911	0.0146597	0.00774975	0.00662911	0.0104245	Sigmoid	-0.00279616	-0.000770308	-0.00487642
												2.32162	V2	Sigmoid	0.0103623	0.00767793	0.0145875	0.00774951	0.00662746	0.0103898	Sigmoid	-0.00275579	-0.00075039	-0.00482779
												2.32703	V2	Sigmoid	0.0103031	0.00765748	0.0145096	0.00774928	0.0066263	0.0103514	Sigmoid	-0.00271589	-0.000728071	-0.00477998
												2.33243	V2	Sigmoid	0.0102447	0.00763602	0.0144337	0.00774907	0.00662621	0.0103187	Sigmoid	-0.00267646	-0.000707552	-0.00473598
												2.33784	V2	Sigmoid	0.0101871	0.00761085	0.0143566	0.00774887	0.00662612	0.0102845	Sigmoid	-0.0026375	-0.000680562	-0.0046901
												2.34324	V2	Sigmoid	0.0101305	0.00758284	0.0142834	0.00774868	0.00662605	0.0102533	Sigmoid	-0.002599	-0.000659206	-0.00464355
												2.34865	V2	Sigmoid	0.0100746	0.00756334	0.014207	0.00774851	0.00662598	0.0102201	Sigmoid	-0.00256097	-0.000644556	-0.00460266
												2.35405	V2	Sigmoid	0.0100196	0.00754204	0.014138	0.00774835	0.00662513	0.0101881	Sigmoid	-0.00252338	-0.000628578	-0.00456037
												2.35946	V2	Sigmoid	0.00996541	0.00752307	0.0140683	0.0077482	0.00662509	0.0101615	Sigmoid	-0.00248625	-0.000611502	-0.00451725
												2.36486	V2	Sigmoid	0.00991204	0.00750388	0.013999	0.00774807	0.00662458	0.0101329	Sigmoid	-0.00244957	-0.000592655	-0.00447425
												2.37027	V2	Sigmoid	0.00985947	0.00749029	0.0139335	0.00774794	0.006624	0.0101011	Sigmoid	-0.00241333	-0.000576334	-0.00443404
												2.37568	V2	Sigmoid	0.0098077	0.00747627	0.0138674	0.00774782	0.00662314	0.0100696	Sigmoid	-0.00237752	-0.000564671	-0.00439604
												2.38108	V2	Sigmoid	0.00975671	0.00745611	0.0137943	0.00774771	0.00662314	0.0100369	Sigmoid	-0.00234215	-0.000541526	-0.00435645
												2.38649	V2	Sigmoid	0.0097065	0.00744178	0.0137228	0.0077476	0.00662248	0.0100112	Sigmoid	-0.00230721	-0.000529118	-0.00431848
												2.39189	V2	Sigmoid	0.00965705	0.00742272	0.013655	0.00774751	0.00662235	0.0099903	Sigmoid	-0.0022727	-0.000512326	-0.00427735
												2.3973	V2	Sigmoid	0.00960837	0.00740326	0.0135884	0.00774742	0.00662141	0.00996298	Sigmoid	-0.0022386	-0.000491503	-0.00424285
												2.4027	V2	Sigmoid	0.00956043	0.00739108	0.0135189	0.00774734	0.00662139	0.00993605	Sigmoid	-0.00220493	-0.000477154	-0.00420455
												2.40811	V2	Sigmoid	0.00951324	0.00737178	0.0134609	0.00774726	0.00662014	0.00991501	Sigmoid	-0.00217166	-0.000462106	-0.0041677
												2.41351	V2	Sigmoid	0.00946678	0.00735107	0.0133992	0.00774719	0.00662012	0.00988435	Sigmoid	-0.00213881	-0.000441933	-0.00412648
												2.41892	V2	Sigmoid	0.00942104	0.00732994	0.0133335	0.00774712	0.00661914	0.00986009	Sigmoid	-0.00210636	-0.000423788	-0.0040897
												2.42432	V2	Sigmoid	0.00937601	0.00731878	0.013272	0.00774706	0.00661914	0.0098265	Sigmoid	-0.00207431	-0.000406708	-0.00405736
												2.42973	V2	Sigmoid	0.00933169	0.00730165	0.0132174	0.00774701	0.00661799	0.00980327	Sigmoid	-0.00204266	-0.000381965	-0.00402284
												2.43514	V2	Sigmoid	0.00928807	0.00728359	0.0131586	0.00774695	0.00661755	0.00977759	Sigmoid	-0.00201141	-0.00036711	-0.00398875
												2.44054	V2	Sigmoid	0.00924514	0.00727129	0.0130967	0.00774691	0.00661708	0.00975112	Sigmoid	-0.00198054	-0.000347465	-0.00395649
												2.44595	V2	Sigmoid	0.00920288	0.00725979	0.013032	0.00774686	0.00661557	0.00973323	Sigmoid	-0.00195005	-0.000328605	-0.00392087
												2.45135	V2	Sigmoid	0.0091613	0.0072449	0.0129657	0.00774682	0.00661551	0.00970461	Sigmoid	-0.00191995	-0.000307424	-0.00388775
												2.45676	V2	Sigmoid	0.00912038	0.00722955	0.0129081	0.00774678	0.00661354	0.00967806	Sigmoid	-0.00189023	-0.000285464	-0.00385293
												2.46216	V2	Sigmoid	0.00908011	0.00721841	0.0128411	0.00774675	0.00661347	0.0096546	Sigmoid	-0.00186088	-0.000268726	-0.00381875
												2.46757	V2	Sigmoid	0.00904049	0.00719843	0.0127976	0.00774671	0.00660954	0.00963613	Sigmoid	-0.0018319	-0.00025683	-0.00378524
												2.47297	V2	Sigmoid	0.00900151	0.00718368	0.0127476	0.00774668	0.0066079	0.00961887	Sigmoid	-0.00180328	-0.000241968	-0.00375186
												2.47838	V2	Sigmoid	0.00896316	0.00717452	0.0126876	0.00774666	0.00660697	0.00960125	Sigmoid	-0.00177503	-0.000222469	-0.00371898
												2.48378	V2	Sigmoid	0.00892543	0.00716025	0.0126285	0.00774663	0.00660696	0.00958496	Sigmoid	-0.00174714	-0.00021194	-0.00368556
												2.48919	V2	Sigmoid	0.00888831	0.00714228	0.0125736	0.00774661	0.00660696	0.00956744	Sigmoid	-0.0017196	-0.000197606	-0.00365486
												2.49459	V2	Sigmoid	0.0088518	0.00713083	0.0125173	0.00774659	0.00660694	0.00955094	Sigmoid	-0.00169242	-0.000174293	-0.00361944
												2.5	V2	Sigmoid	0.00881589	0.00711539	0.0124638	0.00774657	0.00660661	0.00953285	Sigmoid	-0.00166558	-0.000154829	-0.00358439
												2.50541	V2	Sigmoid	0.00878057	0.00710186	0.0124106	0.00774655	0.00660406	0.00951096	Sigmoid	-0.00163908	-0.000138539	-0.00355733
												2.51081	V2	Sigmoid	0.00874583	0.00708881	0.0123556	0.00774653	0.00660267	0.00949216	Sigmoid	-0.00161293	-0.000121326	-0.00352487
												2.51622	V2	Sigmoid	0.00871166	0.00707362	0.0123023	0.00774651	0.00660041	0.00947592	Sigmoid	-0.00158711	-0.000103777	-0.00349463
												2.52162	V2	Sigmoid	0.00867806	0.00705806	0.0122616	0.0077465	0.00659813	0.00946416	Sigmoid	-0.00156162	-8.30044e-05	-0.00346723
												2.52703	V2	Sigmoid	0.00864502	0.0070394	0.0122096	0.00774649	0.00659796	0.0094503	Sigmoid	-0.00153647	-6.70489e-05	-0.0034388
												2.53243	V2	Sigmoid	0.00861253	0.00702633	0.0121648	0.00774647	0.00659459	0.00943639	Sigmoid	-0.00151164	-5.39738e-05	-0.00340846
												2.53784	V2	Sigmoid	0.00858059	0.00700819	0.0121108	0.00774646	0.00659459	0.00942312	Sigmoid	-0.00148714	-4.37652e-05	-0.00337688
												2.54324	V2	Sigmoid	0.00854918	0.00699714	0.0120602	0.00774645	0.00659322	0.00941451	Sigmoid	-0.00146295	-2.90075e-05	-0.00334788
												2.54865	V2	Sigmoid	0.00851831	0.00698222	0.0120272	0.00774644	0.00659296	0.00939996	Sigmoid	-0.00143908	-1.12624e-05	-0.00331754
												2.55405	V2	Sigmoid	0.00848795	0.00696646	0.0119807	0.00774643	0.00659295	0.00938819	Sigmoid	-0.00141552	4.64925e-07	-0.00328538
												2.55946	V2	Sigmoid	0.00845811	0.00695191	0.0119292	0.00774643	0.00659278	0.00937269	Sigmoid	-0.00139227	1.18889e-05	-0.00325886
												2.56486	V2	Sigmoid	0.00842878	0.00693741	0.0118855	0.00774642	0.00659242	0.00935995	Sigmoid	-0.00136933	2.44673e-05	-0.00323417
												2.57027	V2	Sigmoid	0.00839995	0.00691936	0.0118423	0.00774641	0.00659242	0.00934816	Sigmoid	-0.00134669	4.14946e-05	-0.00320854
												2.57568	V2	Sigmoid	0.00837161	0.0069052	0.0117984	0.00774641	0.00659166	0.00933637	Sigmoid	-0.00132435	5.4379e-05	-0.00318379
												2.58108	V2	Sigmoid	0.00834376	0.00689471	0.0117537	0.0077464	0.00659122	0.00932462	Sigmoid	-0.0013023	7.1339e-05	-0.00315788
												2.58649	V2	Sigmoid	0.00831639	0.00688322	0.0117124	0.00774639	0.00659056	0.00930836	Sigmoid	-0.00128055	8.67965e-05	-0.00313493
												2.59189	V2	Sigmoid	0.0082895	0.00686899	0.0116782	0.00774639	0.00658967	0.00929745	Sigmoid	-0.00125909	0.000103395	-0.00311225
												2.5973	V2	Sigmoid	0.00826307	0.00685516	0.0116366	0.00774639	0.00658761	0.00929142	Sigmoid	-0.00123791	0.00011684	-0.00308627
												2.6027	V2	Sigmoid	0.0082371	0.00683987	0.0115924	0.00774638	0.00658602	0.00928239	Sigmoid	-0.00121702	0.000132923	-0.00306251
												2.60811	V2	Sigmoid	0.00821158	0.0068264	0.0115475	0.00774638	0.00658472	0.00927108	Sigmoid	-0.00119641	0.00014671	-0.00303707
												2.61351	V2	Sigmoid	0.00818651	0.00681495	0.0115104	0.00774637	0.00658304	0.0092615	Sigmoid	-0.00117607	0.000158514	-0.00300814
												2.61892	V2	Sigmoid	0.00816188	0.00680863	0.0114661	0.00774637	0.00658287	0.009251	Sigmoid	-0.001156	0.000171292	-0.00298831
												2.62432	V2	Sigmoid	0.00813769	0.0067985	0.01143	0.00774637	0.00658115	0.00924609	Sigmoid	-0.00113621	0.000182292	-0.00296354
												2.62973	V2	Sigmoid	0.00811392	0.00678553	0.0113979	0.00774637	0.00658025	0.00923975	Sigmoid	-0.00111669	0.000197708	-0.00293645
												2.63514	V2	Sigmoid	0.00809057	0.00677349	0.011382	0.00774636	0.0065801	0.00922955	Sigmoid	-0.00109743	0.00021061	-0.00291384
												2.64054	V2	Sigmoid	0.00806764	0.00676831	0.0113447	0.00774636	0.00657932	0.00922021	Sigmoid	-0.00107843	0.000222684	-0.00288742
												2.64595	V2	Sigmoid	0.00804512	0.00675764	0.0113035	0.00774636	0.00657913	0.0092098	Sigmoid	-0.00105969	0.000234114	-0.00286354
												2.65135	V2	Sigmoid	0.008023	0.00674432	0.0112737	0.00774636	0.00657911	0.00920453	Sigmoid	-0.0010412	0.000246762	-0.00283757
												2.65676	V2	Sigmoid	0.00800128	0.00673447	0.0112364	0.00774636	0.00657909	0.00919821	Sigmoid	-0.00102297	0.000256525	-0.00281157
												2.66216	V2	Sigmoid	0.00797995	0.00672581	0.0112013	0.00774635	0.0065782	0.00919095	Sigmoid	-0.00100499	0.000271107	-0.00278721
												2.66757	V2	Sigmoid	0.007959	0.00671866	0.0111622	0.00774635	0.0065782	0.00918711	Sigmoid	-0.000987253	0.000280597	-0.00276967
												2.67297	V2	Sigmoid	0.00793843	0.00670879	0.011128	0.00774635	0.00657619	0.00917587	Sigmoid	-0.000969762	0.000290333	-0.00274596
												2.67838	V2	Sigmoid	0.00791824	0.00670212	0.0110928	0.00774635	0.00657452	0.00917496	Sigmoid	-0.000952512	0.000302721	-0.00272429
												2.68378	V2	Sigmoid	0.00789841	0.00668767	0.0110605	0.00774635	0.00657399	0.00917411	Sigmoid	-0.000935501	0.000314943	-0.00270184
												2.68919	V2	Sigmoid	0.00787895	0.00667493	0.0110238	0.00774635	0.00657399	0.00917353	Sigmoid	-0.000918725	0.000327681	-0.00267985
												2.69459	V2	Sigmoid	0.00785984	0.00666765	0.0109923	0.00774635	0.00657364	0.00916611	Sigmoid	-0.000902182	0.00034133	-0.00265755
												2.7	V2	Sigmoid	0.00784109	0.00665737	0.0109579	0.00774635	0.00657223	0.00916599	Sigmoid	-0.000885869	0.000354843	-0.00263569
												2.70541	V2	Sigmoid	0.00782268	0.00664694	0.0109256	0.00774635	0.00657103	0.00916501	Sigmoid	-0.000869784	0.000368782	-0.00261529
												2.71081	V2	Sigmoid	0.00780461	0.00663813	0.0108946	0.00774635	0.0065686	0.00916501	Sigmoid	-0.000853924	0.000381771	-0.00259551
												2.71622	V2	Sigmoid	0.00778687	0.0066301	0.0108666	0.00774635	0.00656762	0.00915827	Sigmoid	-0.000838286	0.000396262	-0.00257365
												2.72162	V2	Sigmoid	0.00776947	0.00662262	0.0108383	0.00774635	0.00656546	0.00915768	Sigmoid	-0.000822867	0.00041096	-0.00255338
												2.72703	V2	Sigmoid	0.00775239	0.00661663	0.0108131	0.00774634	0.00656196	0.00915318	Sigmoid	-0.000807665	0.000421812	-0.00253676
												2.73243	V2	Sigmoid	0.00773563	0.00660857	0.0107857	0.00774634	0.00656194	0.00914653	Sigmoid	-0.000792678	0.00043422	-0.0025165
												2.73784	V2	Sigmoid	0.00771918	0.00659956	0.0107497	0.00774634	0.00656097	0.00914542	Sigmoid	-0.000777902	0.000443894	-0.00249926
												2.74324	V2	Sigmoid	0.00770304	0.00659389	0.0107341	0.00774634	0.00655658	0.00914027	Sigmoid	-0.000763336	0.00045943	-0.00248068
												2.74865	V2	Sigmoid	0.00768721	0.0065841	0.0107148	0.00774634	0.00655561	0.00913703	Sigmoid	-0.000748976	0.000468917	-0.00246038
												2.75405	V2	Sigmoid	0.00767168	0.00657301	0.0106851	0.00774634	0.006555	0.0091368	Sigmoid	-0.000734821	0.000483961	-0.00243826
												2.75946	V2	Sigmoid	0.00765644	0.00656465	0.0106555	0.00774634	0.00655423	0.0091368	Sigmoid	-0.000720867	0.000493737	-0.00242021
												2.76486	V2	Sigmoid	0.00764149	0.00655603	0.0106322	0.00774634	0.00655332	0.00913278	Sigmoid	-0.000707112	0.000504125	-0.00240563
												2.77027	V2	Sigmoid	0.00762683	0.00654449	0.0106082	0.00774634	0.00655286	0.00912831	Sigmoid	-0.000693554	0.000509985	-0.00238901
												2.77568	V2	Sigmoid	0.00761245	0.00653465	0.0105883	0.00774634	0.00655192	0.00912539	Sigmoid	-0.000680191	0.00052	-0.00237232
												2.78108	V2	Sigmoid	0.00759834	0.00652345	0.0105535	0.00774634	0.0065488	0.00912539	Sigmoid	-0.00066702	0.0005288	-0.00235576
												2.78649	V2	Sigmoid	0.0075845	0.00651585	0.0105383	0.00774634	0.00654749	0.00912451	Sigmoid	-0.000654038	0.00054075	-0.00234098
												2.79189	V2	Sigmoid	0.00757093	0.00650618	0.0105354	0.00774634	0.006546	0.00912398	Sigmoid	-0.000641244	0.000550313	-0.0023234
												2.7973	V2	Sigmoid	0.00755763	0.00650065	0.0105193	0.00774634	0.00654339	0.00912398	Sigmoid	-0.000628635	0.000561278	-0.00230887
												2.8027	V2	Sigmoid	0.00754458	0.0064864	0.0104911	0.00774634	0.00654339	0.00912179	Sigmoid	-0.000616208	0.000572494	-0.00229278
												2.80811	V2	Sigmoid	0.00753179	0.00647554	0.0104823	0.00774634	0.00654149	0.00912131	Sigmoid	-0.000603963	0.000579544	-0.00227693
												2.81351	V2	Sigmoid	0.00751924	0.00646517	0.0104657	0.00774634	0.00654111	0.00912131	Sigmoid	-0.000591895	0.00059192	-0.00225928
												2.81892	V2	Sigmoid	0.00750694	0.00645719	0.0104454	0.00774634	0.00654013	0.00912039	Sigmoid	-0.000580003	0.000604076	-0.00224152
												2.82432	V2	Sigmoid	0.00749489	0.00644898	0.010417	0.00774634	0.00653886	0.00911936	Sigmoid	-0.000568285	0.000615692	-0.00222372
												2.82973	V2	Sigmoid	0.00748307	0.00644357	0.010397	0.00774634	0.00653791	0.00911936	Sigmoid	-0.000556739	0.000623611	-0.00221146
												2.83514	V2	Sigmoid	0.00747148	0.00643368	0.0103865	0.00774634	0.00653633	0.00911245	Sigmoid	-0.000545362	0.000632569	-0.0021975
												2.84054	V2	Sigmoid	0.00746012	0.00642061	0.0103714	0.00774634	0.00653482	0.00910994	Sigmoid	-0.000534153	0.000638801	-0.00218113
												2.84595	V2	Sigmoid	0.00744899	0.00641006	0.0103538	0.00774634	0.00653481	0.00910994	Sigmoid	-0.000523109	0.000648453	-0.00216557
												2.85135	V2	Sigmoid	0.00743808	0.00640084	0.0103416	0.00774634	0.00653344	0.00910805	Sigmoid	-0.000512227	0.000656377	-0.00215187
												2.85676	V2	Sigmoid	0.00742738	0.00639076	0.0103049	0.00774634	0.00653344	0.00910784	Sigmoid	-0.000501507	0.000672062	-0.00214013
												2.86216	V2	Sigmoid	0.0074169	0.00638233	0.0102678	0.00774634	0.00653194	0.00910662	Sigmoid	-0.000490946	0.000679803	-0.00212384
												2.86757	V2	Sigmoid	0.00740663	0.00637472	0.0102577	0.00774634	0.00653127	0.00910662	Sigmoid	-0.000480542	0.00068991	-0.0021091
												2.87297	V2	Sigmoid	0.00739657	0.0063643	0.0102461	0.00774634	0.00653085	0.00910545	Sigmoid	-0.000470292	0.000697583	-0.00209755
												2.87838	V2	Sigmoid	0.00738671	0.00635617	0.0102323	0.00774634	0.00653049	0.00910545	Sigmoid	-0.000460196	0.000708045	-0.00208707
												2.88378	V2	Sigmoid	0.00737705	0.0063482	0.0102056	0.00774634	0.00653049	0.00910545	Sigmoid	-0.000450251	0.000716667	-0.00207719
												2.88919	V2	Sigmoid	0.00736758	0.00633546	0.0101891	0.00774634	0.0065292	0.00910545	Sigmoid	-0.000440454	0.000726645	-0.00206597
												2.89459	V2	Sigmoid	0.00735831	0.00632564	0.010168	0.00774634	0.00652562	0.00910545	Sigmoid	-0.000430805	0.000738909	-0.00205199
												2.9	V2	Sigmoid	0.00734923	0.00631667	0.0101499	0.00774634	0.00652243	0.00910545	Sigmoid	-0.0004213	0.000750959	-0.00203757
												2.90541	V2	Sigmoid	0.00734033	0.00630844	0.0101435	0.00774634	0.0065211	0.00910545	Sigmoid	-0.000411939	0.000760557	-0.00202831
												2.91081	V2	Sigmoid	0.00733161	0.00629697	0.0101353	0.00774634	0.00651924	0.00910545	Sigmoid	-0.00040272	0.000770088	-0.00201618
												2.91622	V2	Sigmoid	0.00732308	0.00629208	0.0101129	0.00774634	0.00651376	0.00910545	Sigmoid	-0.000393639	0.000781343	-0.00200442
												2.92162	V2	Sigmoid	0.00731472	0.00628363	0.0100998	0.00774634	0.00651261	0.00910545	Sigmoid	-0.000384697	0.000788975	-0.00199222
												2.92703	V2	Sigmoid	0.00730653	0.00627423	0.0100828	0.00774634	0.00651094	0.00910545	Sigmoid	-0.00037589	0.000799028	-0.00198446
												2.93243	V2	Sigmoid	0.00729851	0.00626754	0.0100747	0.00774634	0.00651038	0.00910545	Sigmoid	-0.000367218	0.000810042	-0.00197479
												2.93784	V2	Sigmoid	0.00729065	0.00625977	0.0100576	0.00774634	0.00650913	0.00910545	Sigmoid	-0.000358678	0.000821362	-0.00196632
												2.94324	V2	Sigmoid	0.00728297	0.00625057	0.0100478	0.00774634	0.00650846	0.00910545	Sigmoid	-0.000350268	0.000830193	-0.00195602
												2.94865	V2	Sigmoid	0.00727544	0.00624178	0.0100386	0.00774634	0.00650666	0.00910545	Sigmoid	-0.000341987	0.000842878	-0.00194724
												2.95405	V2	Sigmoid	0.00726807	0.0062358	0.0100344	0.00774634	0.00650309	0.00910304	Sigmoid	-0.000333833	0.000850069	-0.00194273
												2.95946	V2	Sigmoid	0.00726085	0.0062277	0.0100301	0.00774634	0.00650176	0.00910304	Sigmoid	-0.000325805	0.000857935	-0.00193149
												2.96486	V2	Sigmoid	0.00725378	0.00621566	0.0100265	0.00774634	0.00650156	0.00910304	Sigmoid	-0.0003179	0.000864271	-0.00192117
												2.97027	V2	Sigmoid	0.00724687	0.00620596	0.0100218	0.00774634	0.00650156	0.00910304	Sigmoid	-0.000310117	0.000872935	-0.00191302
												2.97568	V2	Sigmoid	0.0072401	0.00619698	0.0100218	0.00774634	0.00649848	0.00910304	Sigmoid	-0.000302455	0.000879496	-0.00190224
												2.98108	V2	Sigmoid	0.00723347	0.00618882	0.0100115	0.00774634	0.00649356	0.00910304	Sigmoid	-0.000294911	0.000886116	-0.00189052
												2.98649	V2	Sigmoid	0.00722698	0.00617942	0.0100049	0.00774634	0.00649314	0.00910304	Sigmoid	-0.000287485	0.000895211	-0.00188158
												2.99189	V2	Sigmoid	0.00722064	0.00617096	0.00999998	0.00774634	0.00648909	0.00910304	Sigmoid	-0.000280174	0.000903441	-0.00187164
												2.9973	V2	Sigmoid	0.00721442	0.0061625	0.00999886	0.00774634	0.00648721	0.00910304	Sigmoid	-0.000272977	0.000910364	-0.00186333
												3.0027	V2	Sigmoid	0.00720834	0.00615175	0.00999594	0.00774634	0.00648503	0.00910304	Sigmoid	-0.000265892	0.000917654	-0.00185264
												3.00811	V2	Sigmoid	0.0072024	0.00614164	0.00998873	0.00774634	0.00648254	0.00910304	Sigmoid	-0.000258919	0.000923281	-0.00184512
												3.01351	V2	Sigmoid	0.00719657	0.00613552	0.00997609	0.00774634	0.00647917	0.00910304	Sigmoid	-0.000252054	0.000931589	-0.00183455
												3.01892	V2	Sigmoid	0.00719088	0.00612705	0.00997455	0.00774634	0.0064769	0.00910304	Sigmoid	-0.000245298	0.000939812	-0.00182409
												3.02432	V2	Sigmoid	0.00718531	0.00611826	0.00996641	0.00774634	0.00647587	0.00910304	Sigmoid	-0.000238648	0.000948102	-0.00181549
												3.02973	V2	Sigmoid	0.00717986	0.00610996	0.00996326	0.00774634	0.00647263	0.00910304	Sigmoid	-0.000232102	0.000958659	-0.00180938
												3.03514	V2	Sigmoid	0.00717452	0.00610065	0.00995424	0.00774634	0.00647119	0.00910304	Sigmoid	-0.000225661	0.000966205	-0.00180265
												3.04054	V2	Sigmoid	0.0071693	0.00609181	0.00994458	0.00774634	0.00646994	0.00910304	Sigmoid	-0.000219321	0.00097402	-0.00179599
												3.04595	V2	Sigmoid	0.0071642	0.00608458	0.00994458	0.00774634	0.00646676	0.00910304	Sigmoid	-0.000213081	0.000981841	-0.00178738
												3.05135	V2	Sigmoid	0.00715921	0.00607497	0.00994458	0.00774634	0.00646345	0.00910304	Sigmoid	-0.000206941	0.000987574	-0.00178039
												3.05676	V2	Sigmoid	0.00715433	0.00606769	0.00994458	0.00774634	0.00645876	0.00910304	Sigmoid	-0.000200899	0.000993511	-0.00177282
												3.06216	V2	Sigmoid	0.00714955	0.00605999	0.00994458	0.00774634	0.0064554	0.00910304	Sigmoid	-0.000194953	0.000999293	-0.00176547
												3.06757	V2	Sigmoid	0.00714488	0.00605077	0.00994293	0.00774634	0.00645169	0.00910161	Sigmoid	-0.000189102	0.00100469	-0.00175683
												3.07297	V2	Sigmoid	0.00714032	0.00604202	0.00993387	0.00774634	0.00645146	0.00910161	Sigmoid	-0.000183345	0.00101409	-0.00174789
												3.07838	V2	Sigmoid	0.00713585	0.00603434	0.00993387	0.00774634	0.00645137	0.00910161	Sigmoid	-0.00017768	0.00102234	-0.00174245
												3.08378	V2	Sigmoid	0.00713149	0.0060276	0.00993387	0.00774634	0.00645043	0.00910161	Sigmoid	-0.000172106	0.00103109	-0.00173342
												3.08919	V2	Sigmoid	0.00712722	0.00602155	0.00992548	0.00774634	0.00644978	0.00910161	Sigmoid	-0.000166622	0.0010367	-0.00172735
												3.09459	V2	Sigmoid	0.00712304	0.00601449	0.00992298	0.00774634	0.00644787	0.00910161	Sigmoid	-0.000161227	0.00104095	-0.0017228
												3.1	V2	Sigmoid	0.00711896	0.00600985	0.00992298	0.00774634	0.0064429	0.00910161	Sigmoid	-0.000155918	0.00104806	-0.00171999
												3.10541	V2	Sigmoid	0.00711498	0.00600479	0.00992298	0.00774634	0.00644264	0.00910161	Sigmoid	-0.000150696	0.00105466	-0.00171649
												3.11081	V2	Sigmoid	0.00711108	0.0059945	0.00992298	0.00774634	0.00644177	0.00910161	Sigmoid	-0.000145559	0.00105894	-0.00171295
												3.11622	V2	Sigmoid	0.00710727	0.00598991	0.00992298	0.00774634	0.00644168	0.00910161	Sigmoid	-0.000140505	0.00106316	-0.00170785
												3.12162	V2	Sigmoid	0.00710354	0.00598374	0.00992298	0.00774634	0.00643954	0.00910161	Sigmoid	-0.000135533	0.00106823	-0.00170287
												3.12703	V2	Sigmoid	0.0070999	0.00598084	0.00992298	0.00774634	0.00643895	0.00910161	Sigmoid	-0.000130642	0.00107235	-0.00169815
												3.13243	V2	Sigmoid	0.00709634	0.00597218	0.00991663	0.00774634	0.00643869	0.00910161	Sigmoid	-0.000125832	0.00107854	-0.00169372
												3.13784	V2	Sigmoid	0.00709287	0.00596544	0.00991663	0.00774634	0.00643868	0.00910161	Sigmoid	-0.0001211	0.00108432	-0.00169044
												3.14324	V2	Sigmoid	0.00708947	0.00596183	0.00991663	0.00774634	0.00643855	0.00910161	Sigmoid	-0.000116446	0.00108869	-0.00168468
												3.14865	V2	Sigmoid	0.00708615	0.00595607	0.00991663	0.00774634	0.00643655	0.00910161	Sigmoid	-0.000111868	0.00109629	-0.0016789
												3.15405	V2	Sigmoid	0.0070829	0.00595146	0.0099161	0.00774634	0.00643343	0.00910161	Sigmoid	-0.000107366	0.00110366	-0.00166965
												3.15946	V2	Sigmoid	0.00707973	0.00594582	0.0099161	0.00774634	0.00643041	0.00910161	Sigmoid	-0.000102938	0.00110864	-0.00166332
												3.16486	V2	Sigmoid	0.00707664	0.00593794	0.0099161	0.00774634	0.00642766	0.00910161	Sigmoid	-9.85827e-05	0.00111275	-0.0016596
												3.17027	V2	Sigmoid	0.00707361	0.00593233	0.0099161	0.00774634	0.00642601	0.00910161	Sigmoid	-9.43001e-05	0.00111606	-0.00165524
												3.17568	V2	Sigmoid	0.00707066	0.00592684	0.0099161	0.00774634	0.0064236	0.00910161	Sigmoid	-9.00884e-05	0.00111962	-0.00164847
												3.18108	V2	Sigmoid	0.00706777	0.00592037	0.0099161	0.00774634	0.00641993	0.00910161	Sigmoid	-8.59468e-05	0.0011245	-0.0016434
												3.18649	V2	Sigmoid	0.00706495	0.00591518	0.0099161	0.00774634	0.00641612	0.00910161	Sigmoid	-8.18742e-05	0.00113056	-0.0016406
												3.19189	V2	Sigmoid	0.0070622	0.00590923	0.0099161	0.00774634	0.00641405	0.00910161	Sigmoid	-7.78695e-05	0.00113616	-0.00163423
												3.1973	V2	Sigmoid	0.00705951	0.00590426	0.0099161	0.00774634	0.00641375	0.00910161	Sigmoid	-7.39317e-05	0.00114017	-0.00162957
												3.2027	V2	Sigmoid	0.00705688	0.00589902	0.0099161	0.00774634	0.00641364	0.00910161	Sigmoid	-7.00598e-05	0.00114432	-0.00162629
												3.20811	V2	Sigmoid	0.00705431	0.00589262	0.0099161	0.00774634	0.00641303	0.00910161	Sigmoid	-6.62529e-05	0.00114966	-0.00162514
												3.21351	V2	Sigmoid	0.00705181	0.00588678	0.0099161	0.00774634	0.00641296	0.00910161	Sigmoid	-6.251e-05	0.00115522	-0.00162312
												3.21892	V2	Sigmoid	0.00704936	0.00587955	0.0099161	0.00774634	0.0064108	0.00910161	Sigmoid	-5.88301e-05	0.00116157	-0.00161935
												3.22432	V2	Sigmoid	0.00704697	0.00587419	0.0099161	0.00774634	0.00640708	0.00910161	Sigmoid	-5.52122e-05	0.00116621	-0.00161476
												3.22973	V2	Sigmoid	0.00704464	0.00586907	0.0099161	0.00774634	0.00640276	0.00910161	Sigmoid	-5.16555e-05	0.00117136	-0.0016102
												3.23514	V2	Sigmoid	0.00704237	0.00586364	0.0099161	0.00774634	0.00640165	0.00910161	Sigmoid	-4.8159e-05	0.00117602	-0.00160401
												3.24054	V2	Sigmoid	0.00704014	0.00585754	0.0099161	0.00774634	0.00639938	0.00910161	Sigmoid	-4.47217e-05	0.00118056	-0.0016
												3.24595	V2	Sigmoid	0.00703797	0.00584843	0.0099161	0.00774634	0.00639759	0.00910161	Sigmoid	-4.13429e-05	0.00118651	-0.00159517
												3.25135	V2	Sigmoid	0.00703586	0.00583894	0.0099161	0.00774634	0.00639534	0.00910161	Sigmoid	-3.80215e-05	0.00119143	-0.00159308
												3.25676	V2	Sigmoid	0.00703379	0.0058322	0.0099161	0.00774634	0.00639025	0.00910161	Sigmoid	-3.47568e-05	0.00119727	-0.00159187
												3.26216	V2	Sigmoid	0.00703177	0.00582493	0.0099161	0.00774634	0.00638479	0.00910161	Sigmoid	-3.15478e-05	0.00120146	-0.00158945
												3.26757	V2	Sigmoid	0.0070298	0.00581986	0.0099161	0.00774634	0.00638323	0.00910161	Sigmoid	-2.83937e-05	0.00120566	-0.00158655
												3.27297	V2	Sigmoid	0.00702788	0.00581478	0.0099161	0.00774634	0.00638164	0.00910161	Sigmoid	-2.52936e-05	0.00121044	-0.00158373
												3.27838	V2	Sigmoid	0.00702601	0.00581037	0.0099161	0.00774634	0.0063786	0.00910161	Sigmoid	-2.22468e-05	0.00121491	-0.00157997
												3.28378	V2	Sigmoid	0.00702418	0.00580362	0.0099161	0.00774634	0.00637607	0.00910161	Sigmoid	-1.92524e-05	0.00121971	-0.00157605
												3.28919	V2	Sigmoid	0.00702239	0.00579592	0.0099161	0.00774634	0.00637513	0.00910161	Sigmoid	-1.63096e-05	0.00122516	-0.00157217
												3.29459	V2	Sigmoid	0.00702065	0.00578965	0.0099161	0.00774634	0.00637441	0.00910161	Sigmoid	-1.34176e-05	0.00123076	-0.0015717
												3.3	V2	Sigmoid	0.00701895	0.00578149	0.0099161	0.00774634	0.00637248	0.00910161	Sigmoid	-1.05756e-05	0.00123669	-0.00157078
												3.30541	V2	Sigmoid	0.00701729	0.00577728	0.0099161	0.00774634	0.00637172	0.00910161	Sigmoid	-7.78275e-06	0.00124315	-0.0015691
												3.31081	V2	Sigmoid	0.00701568	0.00577277	0.0099161	0.00774634	0.00637095	0.00910161	Sigmoid	-5.03841e-06	0.00124863	-0.00156639
												3.31622	V2	Sigmoid	0.0070141	0.00576919	0.0099161	0.00774634	0.00637007	0.00910161	Sigmoid	-2.34177e-06	0.00125532	-0.00156453
												3.32162	V2	Sigmoid	0.00701256	0.00576562	0.00991603	0.00774634	0.00636935	0.00910161	Sigmoid	3.0792e-07	0.00125895	-0.00156339
												3.32703	V2	Sigmoid	0.00701106	0.00575995	0.0099158	0.00774634	0.00636892	0.00910161	Sigmoid	2.9114e-06	0.00126278	-0.00156129
												3.33243	V2	Sigmoid	0.00700959	0.00575346	0.00991558	0.00774634	0.0063677	0.00910161	Sigmoid	5.46938e-06	0.00126809	-0.00155974
												3.33784	V2	Sigmoid	0.00700817	0.00574699	0.00991537	0.00774634	0.00636573	0.00910161	Sigmoid	7.9826e-06	0.00127259	-0.00155701
												3.34324	V2	Sigmoid	0.00700677	0.00574186	0.00991516	0.00774634	0.00636354	0.00910161	Sigmoid	1.04518e-05	0.00127633	-0.00155417
												3.34865	V2	Sigmoid	0.00700542	0.00573683	0.00991496	0.00774634	0.00636196	0.00910161	Sigmoid	1.28775e-05	0.00127873	-0.0015524
												3.35405	V2	Sigmoid	0.00700409	0.00572814	0.00991476	0.00774634	0.00636074	0.00910161	Sigmoid	1.52607e-05	0.00128146	-0.00155058
												3.35946	V2	Sigmoid	0.0070028	0.00572342	0.00991457	0.00774634	0.00635892	0.00910161	Sigmoid	1.76018e-05	0.0012853	-0.00154957
												3.36486	V2	Sigmoid	0.00700154	0.00571694	0.00991439	0.00774634	0.00635676	0.00910161	Sigmoid	1.99015e-05	0.00128866	-0.00154725
												3.37027	V2	Sigmoid	0.00700032	0.00570968	0.00991422	0.00774634	0.00635545	0.00910161	Sigmoid	2.21607e-05	0.00129157	-0.00154469
												3.37568	V2	Sigmoid	0.00699912	0.00570445	0.00991404	0.00774634	0.006352	0.00910161	Sigmoid	2.43797e-05	0.00129449	-0.00154339
												3.38108	V2	Sigmoid	0.00699795	0.00569839	0.00991388	0.00774634	0.00634906	0.00910161	Sigmoid	2.65595e-05	0.00129682	-0.00154199
												3.38649	V2	Sigmoid	0.00699682	0.00569482	0.00991372	0.00774634	0.00634736	0.00910161	Sigmoid	2.87004e-05	0.00130075	-0.00154087
												3.39189	V2	Sigmoid	0.00699571	0.00569084	0.00991356	0.00774634	0.00634571	0.00910161	Sigmoid	3.08033e-05	0.00130584	-0.00153702
												3.3973	V2	Sigmoid	0.00699463	0.00568386	0.00991341	0.00774634	0.00634241	0.00910161	Sigmoid	3.28686e-05	0.00131312	-0.00153288
												3.4027	V2	Sigmoid	0.00699358	0.00568014	0.00991327	0.00774634	0.0063412	0.00910161	Sigmoid	3.48971e-05	0.00131606	-0.00153154
												3.40811	V2	Sigmoid	0.00699255	0.00567742	0.00991313	0.00774634	0.00633937	0.00910161	Sigmoid	3.68892e-05	0.00131783	-0.00153145
												3.41351	V2	Sigmoid	0.00699155	0.00567041	0.00991299	0.00774634	0.00633578	0.00910161	Sigmoid	3.88456e-05	0.00132194	-0.00152969
												3.41892	V2	Sigmoid	0.00699058	0.00566394	0.00991286	0.00774634	0.00633339	0.00910161	Sigmoid	4.07669e-05	0.00132698	-0.00152793
												3.42432	V2	Sigmoid	0.00698963	0.00565663	0.00991273	0.00774634	0.00633237	0.00910161	Sigmoid	4.26536e-05	0.00133126	-0.00152522
												3.42973	V2	Sigmoid	0.0069887	0.00565094	0.00991261	0.00774634	0.00633237	0.00910161	Sigmoid	4.45064e-05	0.0013365	-0.00152141
												3.43514	V2	Sigmoid	0.0069878	0.00564533	0.00991249	0.00774634	0.00633237	0.00910161	Sigmoid	4.63257e-05	0.00133967	-0.00152047
												3.44054	V2	Sigmoid	0.00698692	0.00563973	0.00991237	0.00774634	0.00633237	0.00910161	Sigmoid	4.81121e-05	0.00134286	-0.00151909
												3.44595	V2	Sigmoid	0.00698607	0.00563807	0.00991226	0.00774634	0.00633237	0.00910161	Sigmoid	4.98661e-05	0.0013458	-0.0015148
												3.45135	V2	Sigmoid	0.00698523	0.00563213	0.00991215	0.00774634	0.00632951	0.00910161	Sigmoid	5.15884e-05	0.00134819	-0.00151166
												3.45676	V2	Sigmoid	0.00698442	0.00562371	0.00991205	0.00774634	0.00632689	0.00910161	Sigmoid	5.32793e-05	0.00135067	-0.0015089
												3.46216	V2	Sigmoid	0.00698363	0.00561798	0.00991195	0.00774634	0.00632583	0.00910161	Sigmoid	5.49395e-05	0.00135372	-0.00150469
												3.46757	V2	Sigmoid	0.00698286	0.00561284	0.00991185	0.00774634	0.00632375	0.00910161	Sigmoid	5.65694e-05	0.00135644	-0.00150211
												3.47297	V2	Sigmoid	0.00698211	0.00560936	0.00991175	0.00774634	0.00632166	0.00910161	Sigmoid	5.81695e-05	0.00135934	-0.0014997
												3.47838	V2	Sigmoid	0.00698138	0.00560379	0.00991166	0.00774634	0.00631761	0.00910161	Sigmoid	5.97404e-05	0.00136197	-0.00149732
												3.48378	V2	Sigmoid	0.00698067	0.00559846	0.00991157	0.00774634	0.00631431	0.00910161	Sigmoid	6.12825e-05	0.00136584	-0.00149523
												3.48919	V2	Sigmoid	0.00697998	0.00559396	0.00991149	0.00774634	0.00631266	0.00910161	Sigmoid	6.27963e-05	0.00136885	-0.00149281
												3.49459	V2	Sigmoid	0.0069793	0.00558831	0.0099114	0.00774634	0.0063102	0.00910161	Sigmoid	6.42823e-05	0.00137214	-0.0014909
												3.5	V2	Sigmoid	0.00697865	0.00558465	0.0099114	0.00774634	0.00630873	0.00910161	Sigmoid	6.57409e-05	0.00137444	-0.00148843
												3.50541	V2	Sigmoid	0.00697801	0.00557975	0.0099114	0.00774634	0.00630712	0.00910161	Sigmoid	6.71726e-05	0.00137879	-0.00148683
												3.51081	V2	Sigmoid	0.00697739	0.00557328	0.0099114	0.00774634	0.00630498	0.00910161	Sigmoid	6.85779e-05	0.00138038	-0.00148539
												3.51622	V2	Sigmoid	0.00697678	0.00557006	0.0099114	0.00774634	0.00630368	0.00910161	Sigmoid	6.99571e-05	0.0013826	-0.00148407
												3.52162	V2	Sigmoid	0.00697619	0.00556627	0.0099114	0.00774634	0.00630216	0.00910161	Sigmoid	7.13108e-05	0.00138601	-0.00148353
												3.52703	V2	Sigmoid	0.00697562	0.00556023	0.0099114	0.00774634	0.00629858	0.00910161	Sigmoid	7.26394e-05	0.00139011	-0.00148119
												3.53243	V2	Sigmoid	0.00697506	0.00555744	0.0099114	0.00774634	0.0062961	0.00910161	Sigmoid	7.39433e-05	0.00139341	-0.00147709
												3.53784	V2	Sigmoid	0.00697451	0.00555013	0.0099114	0.00774634	0.00629314	0.00910161	Sigmoid	7.52228e-05	0.00139621	-0.00147476
												3.54324	V2	Sigmoid	0.00697399	0.00554545	0.0099114	0.00774634	0.00629062	0.00910161	Sigmoid	7.64785e-05	0.00139843	-0.0014729
												3.54865	V2	Sigmoid	0.00697347	0.00554089	0.0099114	0.00774634	0.00628909	0.00910161	Sigmoid	7.77108e-05	0.00140139	-0.0014717
												3.55405	V2	Sigmoid	0.00697297	0.00553593	0.0099114	0.00774634	0.00628725	0.00910161	Sigmoid	7.892e-05	0.00140453	-0.00147049
												3.55946	V2	Sigmoid	0.00697248	0.00553002	0.0099114	0.00774634	0.00628524	0.00910161	Sigmoid	8.01065e-05	0.00140735	-0.00146888
												3.56486	V2	Sigmoid	0.00697201	0.00552179	0.0099114	0.00774634	0.00628312	0.00910161	Sigmoid	8.12707e-05	0.00141042	-0.00146786
												3.57027	V2	Sigmoid	0.00697155	0.00551598	0.0099114	0.00774634	0.0062815	0.00910161	Sigmoid	8.24131e-05	0.00141294	-0.00146618
												3.57568	V2	Sigmoid	0.0069711	0.00551079	0.0099114	0.00774634	0.00627892	0.00910161	Sigmoid	8.35339e-05	0.00141757	-0.00146438
												3.58108	V2	Sigmoid	0.00697066	0.00550561	0.0099114	0.00774634	0.00627871	0.00910161	Sigmoid	8.46336e-05	0.00142139	-0.0014632
												3.58649	V2	Sigmoid	0.00697023	0.00550045	0.0099114	0.00774634	0.00627753	0.00910161	Sigmoid	8.57125e-05	0.00142368	-0.00146192
												3.59189	V2	Sigmoid	0.00696982	0.00549886	0.0099114	0.00774634	0.00627593	0.00910161	Sigmoid	8.6771e-05	0.00142752	-0.00146032
												3.5973	V2	Sigmoid	0.00696942	0.00549653	0.0099114	0.00774634	0.00627324	0.00910161	Sigmoid	8.78094e-05	0.00143109	-0.00146015
												3.6027	V2	Sigmoid	0.00696903	0.00549267	0.0099114	0.00774634	0.00627072	0.00910161	Sigmoid	8.88281e-05	0.00143349	-0.00146001
												3.60811	V2	Sigmoid	0.00696865	0.00549109	0.0099114	0.00774634	0.00626867	0.00910161	Sigmoid	8.98274e-05	0.00143441	-0.00145988
												3.61351	V2	Sigmoid	0.00696828	0.00548576	0.0099114	0.00774634	0.00626558	0.00910161	Sigmoid	9.08077e-05	0.00143806	-0.00145881
												3.61892	V2	Sigmoid	0.00696792	0.00548174	0.0099114	0.00774634	0.00626293	0.00910161	Sigmoid	9.17693e-05	0.00144247	-0.00145684
												3.62432	V2	Sigmoid	0.00696757	0.00547797	0.0099114	0.00774634	0.00626151	0.00910161	Sigmoid	9.27125e-05	0.00144574	-0.00145652
												3.62973	V2	Sigmoid	0.00696723	0.00547512	0.0099114	0.00774634	0.00625908	0.00910161	Sigmoid	9.36376e-05	0.00144823	-0.00145537
												3.63514	V2	Sigmoid	0.0069669	0.00546925	0.0099114	0.00774634	0.00625656	0.00910161	Sigmoid	9.4545e-05	0.00144964	-0.00145402
												3.64054	V2	Sigmoid	0.00696657	0.00546532	0.0099114	0.00774634	0.00625597	0.00910161	Sigmoid	9.5435e-05	0.00145103	-0.00145316
												3.64595	V2	Sigmoid	0.00696626	0.00546077	0.0099114	0.00774634	0.00625386	0.00910161	Sigmoid	9.63079e-05	0.00145192	-0.00145215
												3.65135	V2	Sigmoid	0.00696596	0.00545869	0.0099114	0.00774634	0.00625216	0.00910161	Sigmoid	9.7164e-05	0.00145373	-0.00145093
												3.65676	V2	Sigmoid	0.00696566	0.00545644	0.0099114	0.00774634	0.00625125	0.00910161	Sigmoid	9.80036e-05	0.00145522	-0.00144808
												3.66216	V2	Sigmoid	0.00696538	0.00545385	0.0099114	0.00774634	0.00624745	0.00910161	Sigmoid	9.88269e-05	0.00145791	-0.00144676
												3.66757	V2	Sigmoid	0.0069651	0.00544974	0.0099114	0.00774634	0.00624463	0.00910161	Sigmoid	9.96343e-05	0.00146063	-0.00144581
												3.67297	V2	Sigmoid	0.00696482	0.00544475	0.0099114	0.00774634	0.00624395	0.00910161	Sigmoid	0.000100426	0.0014636	-0.00144488
												3.67838	V2	Sigmoid	0.00696456	0.005441	0.0099114	0.00774634	0.00624179	0.00910161	Sigmoid	0.000101202	0.00146466	-0.00144338
												3.68378	V2	Sigmoid	0.0069643	0.00543668	0.0099114	0.00774634	0.00623914	0.00910161	Sigmoid	0.000101964	0.00146553	-0.00144145
												3.68919	V2	Sigmoid	0.00696406	0.00543351	0.0099114	0.00774634	0.00623828	0.00910161	Sigmoid	0.00010271	0.00146705	-0.00144028
												3.69459	V2	Sigmoid	0.00696381	0.00543137	0.0099114	0.00774634	0.00623667	0.00910161	Sigmoid	0.000103442	0.00146926	-0.00143847
												3.7	V2	Sigmoid	0.00696358	0.00542755	0.0099114	0.00774634	0.00623667	0.00910161	Sigmoid	0.00010416	0.00147089	-0.00143556
												3.70541	V2	Sigmoid	0.00696335	0.0054237	0.0099114	0.00774634	0.00623582	0.00910161	Sigmoid	0.000104863	0.00147236	-0.00143379
												3.71081	V2	Sigmoid	0.00696313	0.00542299	0.0099114	0.00774634	0.00623486	0.00910161	Sigmoid	0.000105553	0.00147502	-0.00143237
												3.71622	V2	Sigmoid	0.00696291	0.0054205	0.0099114	0.00774634	0.00623413	0.00910161	Sigmoid	0.000106229	0.00147725	-0.00143038
												3.72162	V2	Sigmoid	0.0069627	0.00541718	0.0099114	0.00774634	0.00622971	0.00910161	Sigmoid	0.000106892	0.00147793	-0.00142903
												3.72703	V2	Sigmoid	0.0069625	0.00541313	0.0099114	0.00774634	0.00622882	0.00910161	Sigmoid	0.000107542	0.00147932	-0.00142776
												3.73243	V2	Sigmoid	0.0069623	0.00540989	0.0099114	0.00774634	0.00622785	0.00910161	Sigmoid	0.000108179	0.00148186	-0.00142674
												3.73784	V2	Sigmoid	0.00696211	0.00540659	0.0099114	0.00774634	0.00622583	0.00910161	Sigmoid	0.000108804	0.00148541	-0.00142574
												3.74324	V2	Sigmoid	0.00696192	0.00540301	0.0099114	0.00774634	0.0062229	0.00910161	Sigmoid	0.000109416	0.00148732	-0.0014254
												3.74865	V2	Sigmoid	0.00696174	0.00539889	0.0099114	0.00774634	0.0062194	0.00910161	Sigmoid	0.000110016	0.00148926	-0.00142514
												3.75405	V2	Sigmoid	0.00696157	0.00539432	0.0099114	0.00774634	0.0062179	0.00910161	Sigmoid	0.000110604	0.00149111	-0.00142409
												3.75946	V2	Sigmoid	0.0069614	0.00538991	0.0099114	0.00774634	0.00621724	0.00910161	Sigmoid	0.000111181	0.00149374	-0.00142296
												3.76486	V2	Sigmoid	0.00696123	0.00538695	0.0099114	0.00774634	0.00621692	0.00910161	Sigmoid	0.000111746	0.00149568	-0.00142234
												3.77027	V2	Sigmoid	0.00696107	0.00538491	0.0099114	0.00774634	0.00621507	0.00910161	Sigmoid	0.000112299	0.00149679	-0.00142154
												3.77568	V2	Sigmoid	0.00696091	0.00538301	0.0099114	0.00774634	0.00621291	0.00910161	Sigmoid	0.000112842	0.00149777	-0.00142041
												3.78108	V2	Sigmoid	0.00696076	0.0053812	0.0099114	0.00774634	0.00620922	0.00910161	Sigmoid	0.000113374	0.00149916	-0.00141928
												3.78649	V2	Sigmoid	0.00696061	0.00537543	0.0099114	0.00774634	0.00620869	0.00910161	Sigmoid	0.000113895	0.00150024	-0.00141836
												3.79189	V2	Sigmoid	0.00696047	0.00537275	0.0099114	0.00774634	0.00620704	0.00910161	Sigmoid	0.000114406	0.00150147	-0.00141836
												3.7973	V2	Sigmoid	0.00696033	0.00537126	0.0099114	0.00774634	0.00620423	0.00910161	Sigmoid	0.000114906	0.0015029	-0.00141836
												3.8027	V2	Sigmoid	0.0069602	0.00536836	0.0099114	0.00774634	0.00620052	0.00910161	Sigmoid	0.000115397	0.00150392	-0.00141762
												3.80811	V2	Sigmoid	0.00696007	0.00536609	0.0099114	0.00774634	0.00619734	0.00910161	Sigmoid	0.000115877	0.00150534	-0.00141628
												3.81351	V2	Sigmoid	0.00695994	0.00536244	0.0099114	0.00774634	0.00619684	0.00910161	Sigmoid	0.000116348	0.00150626	-0.00141496
												3.81892	V2	Sigmoid	0.00695982	0.00535941	0.0099114	0.00774634	0.00619423	0.00910161	Sigmoid	0.000116809	0.00150726	-0.00141452
												3.82432	V2	Sigmoid	0.0069597	0.0053547	0.0099114	0.00774634	0.00619356	0.00910161	Sigmoid	0.000117261	0.00150783	-0.00141448
												3.82973	V2	Sigmoid	0.00695958	0.00535158	0.0099114	0.00774634	0.00619289	0.00910161	Sigmoid	0.000117704	0.00150891	-0.00141444
												3.83514	V2	Sigmoid	0.00695947	0.00535001	0.0099114	0.00774634	0.00619224	0.00910161	Sigmoid	0.000118138	0.00151087	-0.00141384
												3.84054	V2	Sigmoid	0.00695936	0.00534935	0.0099114	0.00774634	0.00619161	0.00910161	Sigmoid	0.000118563	0.0015117	-0.00141325
												3.84595	V2	Sigmoid	0.00695925	0.00534639	0.0099114	0.00774634	0.00619051	0.00910161	Sigmoid	0.000118979	0.00151284	-0.00141267
												3.85135	V2	Sigmoid	0.00695915	0.00534393	0.0099114	0.00774634	0.00618882	0.00910161	Sigmoid	0.000119387	0.0015136	-0.0014121
												3.85676	V2	Sigmoid	0.00695905	0.00534378	0.0099114	0.00774634	0.0061858	0.00910161	Sigmoid	0.000119787	0.00151432	-0.00141154
												3.86216	V2	Sigmoid	0.00695895	0.00534109	0.0099114	0.00774634	0.0061837	0.00910161	Sigmoid	0.000120178	0.00151602	-0.00141132
												3.86757	V2	Sigmoid	0.00695886	0.00533773	0.0099114	0.00774634	0.0061834	0.00910161	Sigmoid	0.000120562	0.00151873	-0.00141129
												3.87297	V2	Sigmoid	0.00695877	0.00533639	0.0099114	0.00774634	0.00618	0.00910161	Sigmoid	0.000120937	0.00152011	-0.00141127
												3.87838	V2	Sigmoid	0.00695868	0.00533211	0.0099114	0.00774634	0.00617844	0.00910161	Sigmoid	0.000121305	0.00152055	-0.00141125
												3.88378	V2	Sigmoid	0.00695859	0.00532754	0.0099114	0.00774634	0.00617678	0.00910161	Sigmoid	0.000121665	0.00152119	-0.00141122
												3.88919	V2	Sigmoid	0.00695851	0.00532523	0.0099114	0.00774634	0.00617621	0.00910161	Sigmoid	0.000122018	0.00152239	-0.0014112
												3.89459	V2	Sigmoid	0.00695843	0.00532385	0.0099114	0.00774634	0.00617452	0.00910161	Sigmoid	0.000122364	0.00152358	-0.00141118
												3.9	V2	Sigmoid	0.00695835	0.00532189	0.0099114	0.00774634	0.00616949	0.00910161	Sigmoid	0.000122702	0.00152552	-0.00141116
												3.90541	V2	Sigmoid	0.00695828	0.00531915	0.0099114	0.00774634	0.00616701	0.00910161	Sigmoid	0.000123034	0.00152778	-0.00141113
												3.91081	V2	Sigmoid	0.0069582	0.0053157	0.0099114	0.00774634	0.00616696	0.00910161	Sigmoid	0.000123358	0.00153002	-0.00141065
												3.91622	V2	Sigmoid	0.00695813	0.0053142	0.0099114	0.00774634	0.0061669	0.00910161	Sigmoid	0.000123676	0.00153222	-0.00140931
												3.92162	V2	Sigmoid	0.00695806	0.00531147	0.0099114	0.00774634	0.0061652	0.00910161	Sigmoid	0.000123987	0.00153452	-0.00140799
												3.92703	V2	Sigmoid	0.00695799	0.00530981	0.0099114	0.00774634	0.00616389	0.00910161	Sigmoid	0.000124292	0.00153666	-0.00140668
												3.93243	V2	Sigmoid	0.00695793	0.0053075	0.0099114	0.00774634	0.00616313	0.00910161	Sigmoid	0.000124591	0.00153868	-0.00140623
												3.93784	V2	Sigmoid	0.00695787	0.00530488	0.0099114	0.00774634	0.00616107	0.00910161	Sigmoid	0.000124883	0.00154061	-0.00140623
												3.94324	V2	Sigmoid	0.00695781	0.00530098	0.0099114	0.00774634	0.00615995	0.00910161	Sigmoid	0.000125169	0.00154121	-0.00140623
												3.94865	V2	Sigmoid	0.00695775	0.00529573	0.0099114	0.00774634	0.00615876	0.00910161	Sigmoid	0.000125449	0.00154219	-0.00140623
												3.95405	V2	Sigmoid	0.00695769	0.00529296	0.0099114	0.00774634	0.00615867	0.00910161	Sigmoid	0.000125723	0.00154387	-0.00140623
												3.95946	V2	Sigmoid	0.00695763	0.00529077	0.0099114	0.00774634	0.00615574	0.00910161	Sigmoid	0.000125992	0.00154554	-0.00140623
												3.96486	V2	Sigmoid	0.00695758	0.00528771	0.0099114	0.00774634	0.00615328	0.00910161	Sigmoid	0.000126254	0.00154788	-0.00140585
												3.97027	V2	Sigmoid	0.00695753	0.00528518	0.0099114	0.00774634	0.00615098	0.00910161	Sigmoid	0.000126512	0.0015502	-0.0014054
												3.97568	V2	Sigmoid	0.00695748	0.00528245	0.0099114	0.00774634	0.00614925	0.00910161	Sigmoid	0.000126764	0.00155204	-0.00140495
												3.98108	V2	Sigmoid	0.00695743	0.00527975	0.0099114	0.00774634	0.00614792	0.00910161	Sigmoid	0.00012701	0.00155413	-0.00140451
												3.98649	V2	Sigmoid	0.00695738	0.00527688	0.0099114	0.00774634	0.00614732	0.00910161	Sigmoid	0.000127252	0.00155593	-0.00140408
												3.99189	V2	Sigmoid	0.00695734	0.00527446	0.0099114	0.00774634	0.00614569	0.00910161	Sigmoid	0.000127488	0.00155762	-0.00140365
												3.9973	V2	Sigmoid	0.00695729	0.00527183	0.0099114	0.00774634	0.00614465	0.00910161	Sigmoid	0.000127719	0.00155969	-0.00140323
												4.0027	V2	Sigmoid	0.00695725	0.00526952	0.0099114	0.00774634	0.00614401	0.00910161	Sigmoid	0.000127945	0.00156084	-0.00140281
												4.00811	V2	Sigmoid	0.00695721	0.00526854	0.0099114	0.00774634	0.00614249	0.00910161	Sigmoid	0.000128167	0.0015626	-0.0014024
												4.01351	V2	Sigmoid	0.00695717	0.00526641	0.0099114	0.00774634	0.00614054	0.00910161	Sigmoid	0.000128384	0.00156452	-0.00140199
												4.01892	V2	Sigmoid	0.00695713	0.00526412	0.0099114	0.00774634	0.00613908	0.00910161	Sigmoid	0.000128596	0.00156569	-0.00140159
												4.02432	V2	Sigmoid	0.00695709	0.00526223	0.0099114	0.00774634	0.00613704	0.00910161	Sigmoid	0.000128803	0.00156674	-0.00140119
												4.02973	V2	Sigmoid	0.00695705	0.00526054	0.0099114	0.00774634	0.00613507	0.00910161	Sigmoid	0.000129007	0.00156778	-0.00140004
												4.03514	V2	Sigmoid	0.00695702	0.00525881	0.0099114	0.00774634	0.00613443	0.00910161	Sigmoid	0.000129205	0.00156847	-0.00139862
												4.04054	V2	Sigmoid	0.00695698	0.00525658	0.0099114	0.00774634	0.00613386	0.00910161	Sigmoid	0.0001294	0.00156907	-0.00139738
												4.04595	V2	Sigmoid	0.00695695	0.00525359	0.0099114	0.00774634	0.00613301	0.00910161	Sigmoid	0.00012959	0.0015697	-0.00139733
												4.05135	V2	Sigmoid	0.00695692	0.00525111	0.0099114	0.00774634	0.00613087	0.00910161	Sigmoid	0.000129777	0.00157024	-0.00139731
												4.05676	V2	Sigmoid	0.00695689	0.00524787	0.0099114	0.00774634	0.00612821	0.00910161	Sigmoid	0.000129959	0.00157081	-0.0013973
												4.06216	V2	Sigmoid	0.00695686	0.00524561	0.0099114	0.00774634	0.00612721	0.00910161	Sigmoid	0.000130137	0.00157137	-0.00139728
												4.06757	V2	Sigmoid	0.00695683	0.00524369	0.0099114	0.00774634	0.00612591	0.00910161	Sigmoid	0.000130312	0.00157192	-0.00139714
												4.07297	V2	Sigmoid	0.0069568	0.00524052	0.0099114	0.00774634	0.00612531	0.00910161	Sigmoid	0.000130483	0.00157246	-0.00139712
												4.07838	V2	Sigmoid	0.00695677	0.00523821	0.0099114	0.00774634	0.00612392	0.00910161	Sigmoid	0.00013065	0.00157299	-0.00139709
												4.08378	V2	Sigmoid	0.00695674	0.00523495	0.0099114	0.00774634	0.00612126	0.00910161	Sigmoid	0.000130813	0.00157351	-0.00139706
												4.08919	V2	Sigmoid	0.00695672	0.00523165	0.0099114	0.00774634	0.00611835	0.00910161	Sigmoid	0.000130973	0.00157403	-0.00139704
												4.09459	V2	Sigmoid	0.00695669	0.00522883	0.0099114	0.00774634	0.00611798	0.00910161	Sigmoid	0.00013113	0.00157472	-0.00139664
												4.1	V2	Sigmoid	0.00695667	0.00522631	0.0099114	0.00774634	0.00611793	0.00910161	Sigmoid	0.000131283	0.00157577	-0.00139622
												4.10541	V2	Sigmoid	0.00695665	0.0052243	0.0099114	0.00774634	0.00611689	0.00910161	Sigmoid	0.000131432	0.00157611	-0.00139621
												4.11081	V2	Sigmoid	0.00695662	0.00522267	0.0099114	0.00774634	0.00611523	0.00910161	Sigmoid	0.000131579	0.00157646	-0.0013962
												4.11622	V2	Sigmoid	0.0069566	0.00522077	0.0099114	0.00774634	0.00611351	0.00910161	Sigmoid	0.000131722	0.00157709	-0.00139619
												4.12162	V2	Sigmoid	0.00695658	0.00521819	0.0099114	0.00774634	0.00611221	0.00910161	Sigmoid	0.000131862	0.00157796	-0.00139617
												4.12703	V2	Sigmoid	0.00695656	0.0052157	0.0099114	0.00774634	0.00611065	0.00910161	Sigmoid	0.000131999	0.00157832	-0.00139616
												4.13243	V2	Sigmoid	0.00695654	0.00521272	0.0099114	0.00774634	0.0061099	0.00910161	Sigmoid	0.000132133	0.0015786	-0.00139615
												4.13784	V2	Sigmoid	0.00695652	0.00521039	0.0099114	0.00774634	0.00610887	0.00910161	Sigmoid	0.000132264	0.00157937	-0.00139614
												4.14324	V2	Sigmoid	0.0069565	0.00520988	0.0099114	0.00774634	0.0061083	0.00910161	Sigmoid	0.000132392	0.00158073	-0.00139613
												4.14865	V2	Sigmoid	0.00695648	0.00520866	0.0099114	0.00774634	0.00610741	0.00910161	Sigmoid	0.000132517	0.00158236	-0.00139612
												4.15405	V2	Sigmoid	0.00695647	0.00520767	0.0099114	0.00774634	0.0061063	0.00910161	Sigmoid	0.00013264	0.00158347	-0.00139611
												4.15946	V2	Sigmoid	0.00695645	0.00520589	0.0099114	0.00774634	0.00610564	0.00910161	Sigmoid	0.00013276	0.00158439	-0.0013961
												4.16486	V2	Sigmoid	0.00695643	0.00520408	0.0099114	0.00774634	0.00610414	0.00910161	Sigmoid	0.000132877	0.00158529	-0.00139609
												4.17027	V2	Sigmoid	0.00695642	0.00520333	0.0099114	0.00774634	0.00610269	0.00910161	Sigmoid	0.000132992	0.00158619	-0.00139608
												4.17568	V2	Sigmoid	0.0069564	0.00520052	0.0099114	0.00774634	0.00610158	0.00910161	Sigmoid	0.000133104	0.00158707	-0.00139607
												4.18108	V2	Sigmoid	0.00695639	0.0051968	0.0099114	0.00774634	0.00610068	0.00910161	Sigmoid	0.000133213	0.00158789	-0.00139607
												4.18649	V2	Sigmoid	0.00695638	0.00519371	0.0099114	0.00774634	0.00609914	0.00910161	Sigmoid	0.00013332	0.00158933	-0.00139606
												4.19189	V2	Sigmoid	0.00695636	0.00519204	0.0099114	0.00774634	0.00609711	0.00910161	Sigmoid	0.000133425	0.00159099	-0.00139605
												4.1973	V2	Sigmoid	0.00695635	0.00518972	0.0099114	0.00774634	0.00609545	0.00910161	Sigmoid	0.000133528	0.00159229	-0.00139604
												4.2027	V2	Sigmoid	0.00695634	0.00518694	0.0099114	0.00774634	0.00609357	0.00910161	Sigmoid	0.000133628	0.00159357	-0.00139603
												4.20811	V2	Sigmoid	0.00695632	0.0051851	0.0099114	0.00774634	0.00609084	0.00910161	Sigmoid	0.000133726	0.00159445	-0.00139603
												4.21351	V2	Sigmoid	0.00695631	0.00518346	0.0099114	0.00774634	0.00608928	0.00910161	Sigmoid	0.000133821	0.00159508	-0.00139602
												4.21892	V2	Sigmoid	0.0069563	0.00518196	0.0099114	0.00774634	0.00608801	0.00910161	Sigmoid	0.000133915	0.00159528	-0.00139601
												4.22432	V2	Sigmoid	0.00695629	0.00518083	0.0099114	0.00774634	0.00608738	0.00910161	Sigmoid	0.000134006	0.00159548	-0.00139601
												4.22973	V2	Sigmoid	0.00695628	0.00517719	0.0099114	0.00774634	0.00608701	0.00910161	Sigmoid	0.000134096	0.00159568	-0.001396
												4.23514	V2	Sigmoid	0.00695627	0.0051742	0.0099114	0.00774634	0.00608649	0.00910161	Sigmoid	0.000134183	0.00159587	-0.00139599
												4.24054	V2	Sigmoid	0.00695626	0.00517169	0.0099114	0.00774634	0.00608533	0.00910161	Sigmoid	0.000134268	0.00159651	-0.00139599
												4.24595	V2	Sigmoid	0.00695625	0.00516964	0.0099114	0.00774634	0.00608355	0.00910161	Sigmoid	0.000134352	0.00159732	-0.00139598
												4.25135	V2	Sigmoid	0.00695624	0.00516872	0.0099114	0.00774634	0.00608306	0.00910161	Sigmoid	0.000134433	0.00159769	-0.00139597
												4.25676	V2	Sigmoid	0.00695623	0.0051678	0.0099114	0.00774634	0.00608272	0.00910161	Sigmoid	0.000134513	0.00159835	-0.00139579
												4.26216	V2	Sigmoid	0.00695622	0.00516691	0.0099114	0.00774634	0.00608208	0.00910161	Sigmoid	0.000134591	0.001599	-0.00139525
												4.26757	V2	Sigmoid	0.00695621	0.00516487	0.0099114	0.00774634	0.0060806	0.00910161	Sigmoid	0.000134667	0.00159971	-0.00139472
												4.27297	V2	Sigmoid	0.0069562	0.00516185	0.0099114	0.00774634	0.00607999	0.00910161	Sigmoid	0.000134742	0.00160097	-0.00139419
												4.27838	V2	Sigmoid	0.0069562	0.00515829	0.0099114	0.00774634	0.0060795	0.00910161	Sigmoid	0.000134814	0.00160222	-0.00139392
												4.28378	V2	Sigmoid	0.00695619	0.00515566	0.0099114	0.00774634	0.00607917	0.00910161	Sigmoid	0.000134885	0.00160343	-0.00139392
												4.28919	V2	Sigmoid	0.00695618	0.00515472	0.0099114	0.00774634	0.00607858	0.00910161	Sigmoid	0.000134955	0.0016041	-0.00139392
												4.29459	V2	Sigmoid	0.00695617	0.005154	0.0099114	0.00774634	0.00607778	0.00910161	Sigmoid	0.000135023	0.00160476	-0.00139392
												4.3	V2	Sigmoid	0.00695617	0.00515233	0.0099114	0.00774634	0.006077	0.00910161	Sigmoid	0.000135089	0.00160541	-0.00139392
												4.30541	V2	Sigmoid	0.00695616	0.0051503	0.0099114	0.00774634	0.00607622	0.00910161	Sigmoid	0.000135154	0.00160605	-0.00139392
												4.31081	V2	Sigmoid	0.00695615	0.00514831	0.0099114	0.00774634	0.00607545	0.00910161	Sigmoid	0.000135217	0.00160668	-0.00139392
												4.31622	V2	Sigmoid	0.00695615	0.00514584	0.0099114	0.00774634	0.00607469	0.00910161	Sigmoid	0.000135279	0.00160731	-0.00139392
												4.32162	V2	Sigmoid	0.00695614	0.00514378	0.0099114	0.00774634	0.00607393	0.00910161	Sigmoid	0.000135339	0.00160793	-0.00139392
												4.32703	V2	Sigmoid	0.00695614	0.00514156	0.0099114	0.00774634	0.00607319	0.00910161	Sigmoid	0.000135398	0.0016082	-0.00139392
												4.33243	V2	Sigmoid	0.00695613	0.00513866	0.0099114	0.00774634	0.00607167	0.00910161	Sigmoid	0.000135456	0.0016083	-0.00139392
												4.33784	V2	Sigmoid	0.00695612	0.00513578	0.0099114	0.00774634	0.00607084	0.00910161	Sigmoid	0.000135512	0.0016084	-0.00139392
												4.34324	V2	Sigmoid	0.00695612	0.00513294	0.0099114	0.00774634	0.00607006	0.00910161	Sigmoid	0.000135567	0.0016085	-0.00139388
												4.34865	V2	Sigmoid	0.00695611	0.00513075	0.0099114	0.00774634	0.00606798	0.00910161	Sigmoid	0.000135621	0.00160859	-0.0013937
												4.35405	V2	Sigmoid	0.00695611	0.00512928	0.0099114	0.00774634	0.00606705	0.00910161	Sigmoid	0.000135674	0.00160892	-0.00139352
												4.35946	V2	Sigmoid	0.00695611	0.00512807	0.0099114	0.00774634	0.00606571	0.00910161	Sigmoid	0.000135725	0.00160965	-0.00139335
												4.36486	V2	Sigmoid	0.0069561	0.0051257	0.0099114	0.00774634	0.00606394	0.00910161	Sigmoid	0.000135775	0.00161037	-0.00139317
												4.37027	V2	Sigmoid	0.0069561	0.00512364	0.0099114	0.00774634	0.00606225	0.00910161	Sigmoid	0.000135824	0.00161108	-0.001393
												4.37568	V2	Sigmoid	0.00695609	0.00512322	0.0099114	0.00774634	0.00606161	0.00910161	Sigmoid	0.000135872	0.00161178	-0.00139283
												4.38108	V2	Sigmoid	0.00695609	0.00512226	0.0099114	0.00774634	0.00606086	0.00910161	Sigmoid	0.000135919	0.00161226	-0.00139266
												4.38649	V2	Sigmoid	0.00695608	0.00512107	0.0099114	0.00774634	0.00606016	0.00910161	Sigmoid	0.000135964	0.00161237	-0.00139249
												4.39189	V2	Sigmoid	0.00695608	0.00512004	0.0099114	0.00774634	0.00606015	0.00910161	Sigmoid	0.000136009	0.00161313	-0.00139233
												4.3973	V2	Sigmoid	0.00695608	0.00511919	0.0099114	0.00774634	0.00606014	0.00910161	Sigmoid	0.000136052	0.00161374	-0.00139217
												4.4027	V2	Sigmoid	0.00695607	0.00511875	0.0099114	0.00774634	0.00605943	0.00910161	Sigmoid	0.000136095	0.00161384	-0.00139201
												4.40811	V2	Sigmoid	0.00695607	0.00511723	0.0099114	0.00774634	0.00605876	0.00910161	Sigmoid	0.000136136	0.00161393	-0.00139185
												4.41351	V2	Sigmoid	0.00695607	0.00511603	0.0099114	0.00774634	0.00605738	0.00910161	Sigmoid	0.000136177	0.00161402	-0.00139171
												4.41892	V2	Sigmoid	0.00695606	0.00511411	0.0099114	0.00774634	0.00605577	0.00910161	Sigmoid	0.000136216	0.00161411	-0.00139171
												4.42432	V2	Sigmoid	0.00695606	0.00511164	0.0099114	0.00774634	0.00605506	0.00910161	Sigmoid	0.000136255	0.00161442	-0.00139134
												4.42973	V2	Sigmoid	0.00695606	0.00510924	0.0099114	0.00774634	0.00605435	0.00910161	Sigmoid	0.000136292	0.00161504	-0.00139096
												4.43514	V2	Sigmoid	0.00695605	0.00510718	0.0099114	0.00774634	0.00605365	0.00910161	Sigmoid	0.000136329	0.00161571	-0.00139088
												4.44054	V2	Sigmoid	0.00695605	0.00510514	0.0099114	0.00774634	0.00605352	0.00910161	Sigmoid	0.000136365	0.00161637	-0.00139088
												4.44595	V2	Sigmoid	0.00695605	0.00510319	0.0099114	0.00774634	0.00605329	0.00910161	Sigmoid	0.0001364	0.0016169	-0.00139088
												4.45135	V2	Sigmoid	0.00695605	0.0051016	0.0099114	0.00774634	0.00605272	0.00910161	Sigmoid	0.000136434	0.00161699	-0.00139088
												4.45676	V2	Sigmoid	0.00695604	0.00509957	0.0099114	0.00774634	0.00605065	0.00910161	Sigmoid	0.000136468	0.00161708	-0.00139087
												4.46216	V2	Sigmoid	0.00695604	0.00509828	0.0099114	0.00774634	0.00604797	0.00910161	Sigmoid	0.0001365	0.00161733	-0.00139087
												4.46757	V2	Sigmoid	0.00695604	0.00509662	0.0099114	0.00774634	0.00604655	0.00910161	Sigmoid	0.000136532	0.00161759	-0.00139087
												4.47297	V2	Sigmoid	0.00695604	0.00509487	0.0099114	0.00774634	0.00604514	0.00910161	Sigmoid	0.000136563	0.00161785	-0.00139087
												4.47838	V2	Sigmoid	0.00695604	0.00509396	0.0099114	0.00774634	0.00604419	0.00910161	Sigmoid	0.000136594	0.0016181	-0.00139087
												4.48378	V2	Sigmoid	0.00695603	0.00509306	0.0099114	0.00774634	0.00604349	0.00910161	Sigmoid	0.000136623	0.00161833	-0.00139087
												4.48919	V2	Sigmoid	0.00695603	0.00509217	0.0099114	0.00774634	0.00604246	0.00910161	Sigmoid	0.000136652	0.00161839	-0.00139087
												4.49459	V2	Sigmoid	0.00695603	0.0050913	0.0099114	0.00774634	0.00604094	0.00910161	Sigmoid	0.000136681	0.00161844	-0.00139087
												4.5	V2	Sigmoid	0.00695603	0.00509099	0.0099114	0.00774634	0.00603897	0.00910161	Sigmoid	0.000136708	0.00161849	-0.00139087
												4.50541	V2	Sigmoid	0.00695603	0.00509003	0.0099114	0.00774634	0.00603695	0.00910161	Sigmoid	0.000136735	0.00161855	-0.00139087
												4.51081	V2	Sigmoid	0.00695602	0.00508885	0.0099114	0.00774634	0.00603589	0.00910161	Sigmoid	0.000136761	0.0016186	-0.00139087
												4.51622	V2	Sigmoid	0.00695602	0.00508771	0.0099114	0.00774634	0.00603586	0.00910161	Sigmoid	0.000136787	0.00161865	-0.00139086
												4.52162	V2	Sigmoid	0.00695602	0.00508678	0.0099114	0.00774634	0.00603455	0.00910161	Sigmoid	0.000136812	0.00161869	-0.00139076
												4.52703	V2	Sigmoid	0.00695602	0.00508676	0.0099114	0.00774634	0.00603373	0.00910161	Sigmoid	0.000136836	0.00161874	-0.00139066
												4.53243	V2	Sigmoid	0.00695602	0.00508674	0.0099114	0.00774634	0.00603281	0.00910161	Sigmoid	0.00013686	0.00161879	-0.00139056
												4.53784	V2	Sigmoid	0.00695602	0.00508589	0.0099114	0.00774634	0.00603187	0.00910161	Sigmoid	0.000136883	0.00161883	-0.00139047
												4.54324	V2	Sigmoid	0.00695602	0.005085	0.0099114	0.00774634	0.00603153	0.00910161	Sigmoid	0.000136906	0.00161892	-0.00139037
												4.54865	V2	Sigmoid	0.00695601	0.00508485	0.0099114	0.00774634	0.00603108	0.00910161	Sigmoid	0.000136928	0.001619	-0.00139032
												4.55405	V2	Sigmoid	0.00695601	0.00508458	0.0099114	0.00774634	0.00603097	0.00910161	Sigmoid	0.00013695	0.00161908	-0.00139032
												4.55946	V2	Sigmoid	0.00695601	0.0050839	0.0099114	0.00774634	0.00603086	0.00910161	Sigmoid	0.000136971	0.00161915	-0.00139032
												4.56486	V2	Sigmoid	0.00695601	0.00508221	0.0099114	0.00774634	0.00603062	0.00910161	Sigmoid	0.000136991	0.00161923	-0.00139032
												4.57027	V2	Sigmoid	0.00695601	0.00508052	0.0099114	0.00774634	0.00602943	0.00910161	Sigmoid	0.000137011	0.0016193	-0.00139032
												4.57568	V2	Sigmoid	0.00695601	0.00507839	0.0099114	0.00774634	0.00602859	0.00910161	Sigmoid	0.000137031	0.00161937	-0.00139032
[truncated: 7,171 more rows]

## Sheet: Fig. 6
Participant	Visual field map	Hemisphere	Run	Eccentricity range	Monotonic	Tuned	Difference		Visual field map	Monotonic						Tuned						Difference
[truncated: 1,152 more rows]

[truncated: 14 more sheets: Table 2, Fig. 7, Table 3, Supplementary Fig. 1, Supplementary Fig. 2, Supplementary Fig. 6, Supplementary Table 1, Supplementary Table 2, Supplementary Fig. 7, Supplementary Table 3, Supplementary Table 4, Supplementary Table 5, Supplementary Table 6, Supplementary Fig. 8]
